# Supplementary material for: Structure and topology around the cleavage site regulate post-translational cleavage of the HIV-1 gp160 signal peptide
Source: eLife. 2017 Jul 28;6:e26067. doi: 10.7554/eLife.26067 (PMC5577925; doi:10.7554/eLife.26067)
Supplement: Supplementary file 1. — The 2014 filtered alignment of >4100 gp160 sequences was downloaded from the Los Alamos National Laboratory HIV-1 molecular database (www.hiv.lanl.gov) and placed into Microsoft Excel to calculate amino acid conservation at each position. [file elife-26067-supp1.xlsx]

## Sheet: Sheet1
	1	2	3	4	5	6				7	8	9		10	11									12	13	14							15	16	17	18	19	20				21	22	23					24
HXB2	M	R	V	K	E	K				Y	Q	H		L	W									R	W	G							W	R	W	G	T	M				L	L	G					M
B.FR.83.HXB2_LAI_IIIB_BRU.K03455	M	R	V	K	E	K	-	-	-	Y	Q	H	-	L	W	-	-	-	-	-	-	-	-	R	W	G	-	-	-	-	-	-	W	R	W	G	T	M	-	-	-	L	L	G	-	-	-	-	M
A.ZA.09.707PKE02N3.HM623589	M	R	V	R	G	T	Q	M	N	C	Q	G	-	W	W	-	-	-	-	-	-	-	-	R	W	-	-	-	-	-	-	-	-	-	-	G	I	M	-	-	-	I	I	G	-	-	-	-	L
A1.BE.94.VI1383_20.FM165645	M	R	V	M	G	I	Q	M	N	C	Q	N	-	L	W	-	-	-	-	-	-	-	-	R	W	-	-	-	-	-	-	-	-	-	-	G	T	M	-	-	-	I	L	G	-	-	-	-	M
A1.BE.97.PIC771_15.FM165628	M	R	V	M	G	T	Q	M	N	C	Q	N	-	L	W	-	-	-	-	-	-	-	-	R	W	-	-	-	-	-	-	-	-	-	-	G	T	M	-	-	-	I	L	G	-	-	-	-	M
A1.BE.x.VI2809.EU191615	M	R	V	M	G	T	Q	M	D	C	Q	N	-	L	W	-	-	-	-	-	-	-	-	R	W	-	-	-	-	-	-	-	-	-	-	G	T	M	-	-	-	I	L	G	-	-	-	-	M
A1.CD.97.97CD_KCC2.AM000053	M	K	V	R	G	I	Q	R	N	S	Q	H	-	L	W	-	-	-	-	-	-	-	-	R	W	-	-	-	-	-	-	-	-	-	-	G	T	L	-	-	-	I	F	W	-	-	-	-	T
A1.CD.97.97CD_KTB13.AM000054	M	K	V	R	G	I	Q	R	N	Y	Q	H	-	L	W	-	-	-	-	-	-	-	-	R	W	-	-	-	-	-	-	-	-	-	-	G	T	L	-	-	-	I	F	G	-	-	-	-	I
A1.CH.03.HIV_CH_BID_V3538_2003.JQ403028	M	R	V	M	G	M	Q	R	N	Y	P	H	-	W	W	-	-	-	-	-	-	-	-	K	W	-	-	-	-	-	-	-	-	-	-	G	I	V	-	-	-	L	F	W	-	-	-	-	L
A1.CM.99.99CM_MP1433.AM279348	M	R	V	M	G	T	Q	R	N	Y	P	P	-	L	W	-	-	-	-	-	-	-	-	K	L	-	-	-	-	-	-	-	-	-	-	G	I	M	-	-	-	V	L	G	-	-	-	-	M
A1.CY.05.CY021.FJ388892	M	K	A	R	G	M	Q	R	N	C	Q	H	-	L	W	-	-	-	-	-	-	-	-	G	W	-	-	-	-	-	-	-	-	-	-	G	T	M	-	-	-	F	F	W	-	-	-	-	M
A1.CY.05.CY023.FJ388894	M	R	A	K	G	M	Q	M	N	L	H	C	-	L	L	-	-	-	-	-	-	-	-	R	W	-	-	-	-	-	-	-	-	-	-	G	T	M	-	-	-	I	L	G	-	-	-	-	M
A1.CY.05.CY051.FJ388903	M	K	A	K	G	I	Q	R	N	S	H	S	-	L	L	-	-	-	-	-	-	-	-	G	W	-	-	-	-	-	-	-	-	-	-	G	M	V	-	-	-	I	L	G	-	-	-	-	M
A1.CY.05.CY064.FJ388909	M	R	V	M	G	T	Q	R	T	C	P	C	-	L	W	-	-	-	-	-	-	-	-	R	W	-	-	-	-	-	-	-	-	-	-	G	M	I	-	-	-	I	L	G	-	-	-	-	M
A1.CY.05.CY106.FJ388925	M	R	A	K	G	I	R	R	N	S	H	C	-	L	L	-	-	-	-	-	-	-	-	R	W	-	-	-	-	-	-	-	-	-	-	G	T	M	-	-	-	I	L	G	-	-	-	-	M
A1.CY.05.CY121.FJ388932	M	K	A	K	G	I	Q	R	N	S	H	G	-	L	L	-	-	-	-	-	-	-	-	R	W	-	-	-	-	-	-	-	-	-	-	G	I	M	-	-	-	I	L	G	-	-	-	-	M
A1.CY.05.CY140.FJ388938	M	R	A	K	G	I	Q	R	N	S	H	C	-	L	L	-	-	-	-	-	-	-	-	K	W	-	-	-	-	-	-	-	-	-	-	G	T	M	-	-	-	I	L	G	-	-	-	-	L
A1.CY.06.CY164.FJ388946	M	K	A	K	G	I	Q	R	N	S	H	G	-	L	L	-	-	-	-	-	-	-	-	R	W	-	-	-	-	-	-	-	-	-	-	G	M	M	-	-	-	I	L	G	-	-	-	-	M
A1.CY.06.CY171.FJ388950	M	K	A	R	G	M	Q	R	N	Y	Q	H	-	L	W	-	-	-	-	-	-	-	-	G	W	-	-	-	-	-	-	-	-	-	-	G	M	M	-	-	-	L	F	W	-	-	-	-	M
A1.CY.07.CY182.JF683737	M	R	A	K	G	I	Q	R	N	S	H	Y	-	L	L	-	-	-	-	-	-	-	-	T	W	-	-	-	-	-	-	-	-	-	-	G	T	M	-	-	-	I	L	G	-	-	-	-	M
A1.CY.07.CY196.JF683748	M	R	A	K	G	T	Q	M	N	L	H	C	-	L	L	-	-	-	-	-	-	-	-	R	W	-	-	-	-	-	-	-	-	-	-	G	T	M	-	-	-	I	L	G	-	-	-	-	I
A1.CY.07.CY207.JF683759	M	K	A	K	G	I	Q	M	S	S	H	G	-	L	L	-	-	-	-	-	-	-	-	R	W	-	-	-	-	-	-	-	-	-	-	G	M	M	-	-	-	I	L	G	-	-	-	-	M
A1.CY.07.CY208.JF683760	M	K	V	K	G	I	Q	M	N	S	H	S	-	L	L	-	-	-	-	-	-	-	-	R	W	-	-	-	-	-	-	-	-	-	-	G	T	M	-	-	-	I	L	G	-	-	-	-	M
A1.CY.07.CY209.JF683761	M	K	V	K	G	I	Q	M	N	S	H	S	-	L	L	-	-	-	-	-	-	-	-	R	W	-	-	-	-	-	-	-	-	-	-	G	T	M	-	-	-	I	L	G	-	-	-	-	M
A1.CY.07.CY213.JF683763	M	K	A	R	G	M	K	R	N	Y	Q	H	-	L	W	-	-	-	-	-	-	-	-	G	W	-	-	-	-	-	-	-	-	-	-	G	I	W	-	-	-	L	F	W	-	-	-	-	M
A1.CY.08.CY218.JF683767	M	R	A	R	G	I	Q	R	N	Y	Q	H	-	L	L	-	-	-	-	-	-	-	-	T	W	-	-	-	-	-	-	-	-	-	-	G	T	I	-	-	-	I	L	G	-	-	-	-	L
A1.CY.08.CY230.JF683779	M	R	A	R	E	M	Q	M	N	S	H	C	-	W	L	-	-	-	-	-	-	-	-	K	W	-	-	-	-	-	-	-	-	-	G	T	M	M	-	-	-	I	L	G	-	-	-	-	M
A1.CY.08.CY235.JF683782	M	R	V	R	G	I	Q	M	N	S	H	C	-	L	L	-	-	-	-	-	-	-	-	R	W	-	-	-	-	-	-	-	-	-	-	G	T	M	-	-	-	I	L	G	-	-	-	-	L
A1.CY.08.CY236.JF683783	M	R	V	R	G	I	Q	M	N	S	H	C	-	L	L	-	-	-	-	-	-	-	-	R	W	-	-	-	-	-	-	-	-	-	-	G	T	M	-	-	-	I	L	G	-	-	-	-	M
A1.CY.09.CY243.JF683789	M	K	V	K	G	I	Q	M	N	L	H	C	-	L	L	-	-	-	-	-	-	-	-	T	W	-	-	-	-	-	-	-	-	-	-	G	-	M	-	-	-	I	L	G	-	-	-	-	M
A1.CY.09.CY255.JF683798	M	K	A	R	G	M	Q	R	N	Y	Q	R	-	L	W	-	-	-	-	-	-	-	-	R	W	-	-	-	-	-	-	-	-	-	-	G	T	M	-	-	-	F	F	W	-	-	-	-	M
A1.FI.91.FIN91121.AF219261	M	R	A	R	G	I	Q	R	N	Y	Q	H	-	L	L	-	-	-	-	-	-	-	-	R	W	-	-	-	-	-	-	-	-	-	-	G	T	I	-	-	-	I	L	G	-	-	-	-	M
A1.FI.91.FIN9199.AF219265	M	R	V	M	G	I	Q	R	N	C	Q	H	-	L	L	-	-	-	-	-	-	-	-	T	W	-	-	-	-	-	-	-	-	-	-	G	T	M	-	-	-	I	L	G	-	-	-	-	I
A1.GB.08.A220_C1.HQ595767	M	R	V	R	G	T	R	M	N	W	Q	D	-	L	W	-	-	-	-	-	-	-	-	R	W	-	-	-	-	-	-	-	-	-	-	G	T	M	-	-	-	I	L	G	-	-	-	-	M
A1.GB.08.CH080117_e_p1.HM204635	M	R	V	R	G	I	Q	M	N	W	P	S	-	L	W	-	-	-	-	-	-	-	-	R	W	-	-	-	-	-	-	-	-	-	-	G	T	M	-	-	-	I	L	G	-	-	-	-	M
A1.GB.08.CH080510_e_p2.HM204648	M	R	V	M	G	T	Q	M	N	W	Q	N	-	Y	W	-	-	-	-	-	-	-	-	R	W	-	-	-	-	-	-	-	-	-	-	G	T	M	-	-	-	I	L	G	-	-	-	-	M
A1.GB.08.I230_A10.HQ595782	M	R	V	R	G	I	Q	R	N	Y	Q	H	-	L	W	-	-	-	-	-	-	-	-	R	W	-	-	-	-	-	-	-	-	-	-	G	T	M	-	-	-	V	L	G	-	-	-	-	I
A1.GB.x.MA246.Y13718	M	R	A	M	G	I	Q	R	N	C	Q	S	-	L	W	-	-	-	-	-	-	-	-	R	W	-	-	-	-	-	-	-	-	-	-	G	I	M	-	-	-	I	L	G	-	-	-	-	M
A1.GB.x.MC108.Y13717	M	R	A	M	G	T	Q	M	N	C	Q	N	-	L	W	-	-	-	-	-	-	-	-	R	W	-	-	-	-	-	-	-	-	-	-	G	T	M	-	-	-	I	L	G	-	-	-	-	M
A1.GM.05.N33456.HQ385452	M	R	V	M	G	T	Q	K	N	C	P	L	-	L	W	-	-	-	-	-	-	-	-	R	W	-	-	-	-	-	-	-	-	-	-	-	T	L	-	-	-	I	F	G	-	-	-	-	L
A1.GM.09.N057856.HQ385453	M	R	V	R	E	I	P	R	N	C	P	L	-	L	W	-	-	-	-	-	-	-	-	R	W	-	-	-	-	-	-	-	-	-	-	G	T	M	-	-	-	I	F	W	-	-	-	-	I
A1.KE.00.00KE_KER2008.AY736809	M	R	V	M	G	T	Q	R	N	W	Q	P	-	L	L	-	-	-	-	-	-	-	-	R	W	-	-	-	-	-	-	-	-	-	-	G	T	M	-	-	-	I	L	G	-	-	-	-	M
A1.KE.00.00KE_KNH1144.AY736812	M	I	V	M	G	T	Q	R	N	Y	Q	H	-	L	L	-	-	-	-	-	-	-	-	R	W	-	-	-	-	-	-	-	-	-	-	G	T	M	-	-	-	I	L	G	-	-	-	-	L
A1.KE.00.00KE_KNH1207.AY736815	M	R	V	T	G	I	Q	K	N	C	Q	S	-	L	W	-	-	-	-	-	-	-	-	R	W	-	-	-	-	-	-	-	-	-	-	G	T	M	-	-	-	I	L	G	-	-	-	-	M
A1.KE.00.00KE_KSM4030.AY736816	M	R	A	M	G	I	Q	M	N	Y	Q	N	-	L	W	-	-	-	-	-	-	-	-	R	W	-	-	-	-	-	-	-	-	-	-	G	T	T	-	-	-	I	L	G	-	-	-	-	M
A1.KE.00.KER2009.AF457053	M	R	V	M	G	I	Q	R	N	C	Q	H	-	L	L	-	-	-	-	-	-	-	-	G	W	-	-	-	-	-	-	-	-	-	-	G	T	M	-	-	-	I	L	G	-	-	-	-	I
A1.KE.00.KER2012.AF457055	M	R	V	M	G	I	Q	R	N	C	Q	H	-	L	L	-	-	-	-	-	-	-	-	R	W	-	-	-	-	-	-	-	-	-	-	G	I	I	-	-	-	I	L	G	-	-	-	-	M
A1.KE.00.KNH1211.AF457070	M	R	V	M	G	I	Q	R	N	C	Q	H	-	L	L	-	-	-	-	-	-	-	-	T	W	-	-	-	-	-	-	-	-	-	-	G	T	T	-	-	-	I	L	G	-	-	-	-	M
A1.KE.00.KSM4024.AF457077	M	R	V	M	G	I	Q	R	K	C	Q	H	-	L	L	-	-	-	-	-	-	-	-	R	W	-	-	-	-	-	-	-	-	-	-	G	I	M	-	-	-	I	L	G	-	-	-	-	I
A1.KE.00.MSA4069.AF457080	M	R	V	M	G	I	Q	R	N	Y	Q	R	-	S	L	-	-	-	-	-	-	-	-	S	W	-	-	-	-	-	-	-	-	-	-	G	I	M	-	-	-	V	L	G	-	-	-	-	M
A1.KE.00.MSA4070.AF457081	M	R	V	M	G	T	Q	R	N	Y	Q	D	-	L	W	-	-	-	-	-	-	-	-	K	W	-	-	-	-	-	-	-	-	-	G	T	M	L	-	-	-	L	L	G	-	-	-	-	M
A1.KE.00.MSA4072.AF457083	M	R	V	M	G	I	Q	T	S	W	Q	N	-	L	W	-	-	-	-	-	-	-	-	R	W	-	-	-	-	-	-	-	-	-	-	G	T	M	-	-	-	I	L	G	-	-	-	-	L
A1.KE.00.MSA4076.AF457084	M	G	A	M	G	I	Q	M	N	W	Q	N	-	L	W	-	-	-	-	-	-	-	-	R	W	-	-	-	-	-	-	-	-	-	-	G	T	M	-	-	-	I	L	G	-	-	-	-	M
A1.KE.00.MSA4079.AF457086	M	R	V	M	G	T	Q	R	N	C	Q	H	-	L	L	-	-	-	-	-	-	-	-	K	-	-	-	-	-	-	-	-	-	-	-	W	T	M	-	-	-	I	L	G	-	-	-	-	I
A1.KE.04.QG984_21M_ENV_A3.FJ866117	M	R	V	R	G	I	Q	R	N	W	Q	H	-	L	L	-	-	-	-	-	-	-	-	R	W	-	-	-	-	-	-	-	-	-	-	G	T	M	-	-	-	I	L	G	-	-	-	-	M
A1.KE.05.QF495_23M_ENV_D1.FJ866116	M	R	V	M	G	T	Q	R	N	C	Q	H	-	L	L	-	-	-	-	-	-	-	-	T	W	-	-	-	-	-	-	-	-	-	-	G	T	L	-	-	-	I	L	G	-	-	-	-	M
A1.KE.05.QH209_14M_ENV_A2.FJ866118	M	R	V	M	E	T	Q	R	N	Y	Q	H	-	L	L	-	-	-	-	-	-	-	-	S	W	-	-	-	-	-	-	-	-	-	-	G	I	M	-	-	-	I	L	G	-	-	-	-	M
A1.KE.05.QH343_21M_ENV_B5.FJ866120	M	R	V	M	E	T	Q	R	N	C	Q	H	-	L	L	-	-	-	-	-	-	-	-	R	G	-	-	-	-	-	-	-	-	-	-	A	T	L	-	-	-	I	L	G	-	-	-	-	L
A1.KE.05.QH359_21M_ENV_C1.FJ866121	M	K	V	T	G	I	Q	M	T	W	R	H	-	L	L	-	-	-	-	-	-	-	-	R	W	-	-	-	-	-	-	-	-	-	-	G	T	M	-	-	-	I	L	G	-	-	-	-	M
A1.KE.06.06KECst_001.FJ623487	M	R	V	M	G	I	Q	R	N	C	Q	H	-	W	L	-	-	-	-	-	-	-	-	T	W	-	-	-	-	-	-	-	-	-	-	G	T	M	-	-	-	I	L	G	-	-	-	-	M
A1.KE.06.06KECst_005.FJ623481	M	R	V	M	G	I	Q	R	N	C	Q	R	-	L	L	-	-	-	-	-	-	-	-	T	W	-	-	-	-	-	-	-	-	-	-	G	T	M	-	-	-	I	L	G	-	-	-	-	I
A1.KE.06.06KECst_006.FJ623475	M	R	A	M	G	T	Q	R	N	C	Q	R	-	L	L	-	-	-	-	-	-	-	-	N	W	-	-	-	-	-	-	-	-	-	-	G	T	M	-	-	-	I	L	G	-	-	-	-	M
A1.KE.06.06KECst_007.FJ623476	M	T	V	M	G	I	W	R	N	W	Q	H	-	L	L	-	-	-	-	-	-	-	-	R	W	-	-	-	-	-	-	-	-	-	-	G	T	M	-	-	-	I	L	G	-	-	-	-	M
A1.KE.06.06KECst_019.FJ623478	M	R	V	M	G	I	K	R	N	C	Q	H	-	L	L	-	-	-	-	-	-	-	-	S	W	-	-	-	-	-	-	-	-	-	-	G	T	M	-	-	-	I	L	G	-	-	-	-	L
A1.KE.06.06KECst_020.FJ623482	M	R	V	T	E	T	Q	R	N	F	L	K	-	W	-	-	-	-	-	-	-	-	-	-	-	-	-	-	-	-	-	-	-	-	-	-	T	A	-	-	-	I	L	G	-	-	-	-	L
A1.KE.06.06KECst_021.FJ623477	M	R	V	M	G	I	Q	R	N	C	Q	H	-	L	L	-	-	-	-	-	-	-	-	R	W	-	-	-	-	-	-	-	-	-	-	G	I	M	-	-	-	I	L	G	-	-	-	-	I
A1.KE.06.06KECst_025.FJ623486	M	R	V	R	G	T	Q	R	N	C	Q	H	-	L	L	-	-	-	-	-	-	-	-	R	W	-	-	-	-	-	-	-	-	-	-	G	T	M	-	-	-	I	L	G	-	-	-	-	I
A1.KE.06.06KECst_028.FJ623479	M	R	V	R	E	M	Q	R	N	W	R	H	-	L	L	-	-	-	-	-	-	-	-	R	W	-	-	-	-	-	-	-	-	-	-	G	T	M	-	-	-	I	L	G	-	-	-	-	L
A1.KE.07.21020_13.HM215275	M	R	V	M	G	I	Q	R	N	W	Q	H	-	L	L	-	-	-	-	-	-	-	-	S	W	-	-	-	-	-	-	-	-	-	-	G	T	M	-	-	-	V	L	G	-	-	-	-	M
A1.KE.09.12151802.HQ540689	M	R	V	M	G	I	Q	M	N	Y	Q	H	-	L	L	-	-	-	-	-	-	-	-	T	W	-	-	-	-	-	-	-	-	-	-	G	T	I	-	-	-	I	L	G	-	-	-	-	M
A1.KE.11.DEMA111KE002.KF716474	M	R	V	M	G	T	E	R	N	C	Q	N	-	L	L	-	-	-	-	-	-	-	-	T	W	-	-	-	-	-	-	-	-	-	-	G	T	M	-	-	-	I	L	G	-	-	-	-	M
A1.KE.11.DEMA11KE001.KF716475	M	R	V	M	G	T	L	M	N	W	R	R	-	F	V	-	-	-	-	-	-	-	-	R	W	-	-	-	-	-	-	-	-	-	-	G	I	M	-	-	-	V	L	G	-	-	-	-	-
A1.KE.86.ML013_10.AY322184	M	R	V	M	G	I	Q	M	N	W	Q	N	-	L	W	-	-	-	-	-	-	-	-	R	W	-	-	-	-	-	-	-	-	-	-	G	T	M	-	-	-	I	L	G	-	-	-	-	M
A1.KE.86.ML170_1986.AF539405	M	R	V	M	G	I	Q	R	K	C	Q	R	-	L	L	-	-	-	-	-	-	-	-	R	W	-	-	-	-	-	-	-	-	-	-	G	T	M	-	-	-	I	L	G	-	-	-	-	M
A1.KE.90.K89_KENYA_KE89.L22943	M	R	V	M	G	T	Q	R	N	C	Q	H	-	L	L	-	-	-	-	-	-	-	-	R	W	-	-	-	-	-	-	-	-	-	-	G	T	M	-	-	-	I	L	G	-	-	-	-	M
A1.KE.94.Q23_17.AF004885	M	R	V	M	G	I	Q	R	N	C	Q	H	-	L	L	-	-	-	-	-	-	-	-	T	W	-	-	-	-	-	-	-	-	-	-	G	I	M	-	-	-	I	L	G	-	-	-	-	T
A1.KE.94.Q842_d16.AF407162	M	R	A	M	G	I	Q	M	N	W	Q	N	-	L	W	-	-	-	-	-	-	-	-	R	W	-	-	-	-	-	-	-	-	-	-	G	T	M	-	-	-	I	L	G	-	-	-	-	M
A1.KE.96.Q769_b9_PNS79d.AF407157	M	R	A	M	G	I	Q	R	N	W	Q	N	-	L	W	-	-	-	-	-	-	-	-	R	W	-	-	-	-	-	-	-	-	-	-	G	T	M	-	-	-	I	L	G	-	-	-	-	M
A1.KE.96.QB726_70M_ENV_C4.FJ866112	M	R	V	M	G	I	Q	M	N	R	Q	N	-	L	W	-	-	-	-	-	-	-	-	R	W	-	-	-	-	-	-	-	-	-	-	G	T	M	-	-	-	I	L	G	-	-	-	-	M
A1.KE.97.ML605_3.AY322190	M	R	V	M	G	T	Q	R	N	C	Q	H	-	L	L	-	-	-	-	-	-	-	-	K	W	-	-	-	-	-	-	-	-	-	-	G	T	I	-	-	-	I	L	G	-	-	-	-	L
A1.KE.97.ML752.AY322193	M	R	V	K	G	I	Q	R	N	S	H	C	-	L	L	-	-	-	-	-	-	-	-	R	W	-	-	-	-	-	-	-	-	-	-	G	I	M	-	-	-	I	L	G	-	-	-	-	M
A1.KE.98.QA413_1007M_ENV_E15.FJ396018	M	R	V	M	G	I	Q	M	T	W	Q	Y	-	L	L	-	-	-	-	-	-	-	-	G	W	-	-	-	-	-	-	-	-	-	-	G	T	M	-	-	-	I	L	G	-	-	-	-	M
A1.KE.99.99KE_KNH1135.AY736814	M	K	V	K	G	T	Q	R	N	F	Q	H	-	L	L	-	-	-	-	-	-	-	-	R	W	-	-	-	-	-	-	-	-	-	-	G	I	M	-	-	-	V	L	G	-	-	-	-	M
A1.KE.99.KSM4021.AF457075	M	K	V	R	V	I	Q	R	N	C	Q	H	-	L	L	-	-	-	-	-	-	-	-	R	W	-	-	-	-	-	-	-	-	-	-	G	T	M	-	-	-	I	L	G	-	-	-	-	M
A1.KE.x.BG505_W6M_ENV_C2.DQ208458	M	R	V	M	G	I	Q	R	N	C	Q	H	-	L	F	-	-	-	-	-	-	-	-	R	W	-	-	-	-	-	-	-	-	-	-	G	T	M	-	-	-	I	L	G	-	-	-	-	M
A1.KE.x.BI206_W6P_ENV_C1.DQ208467	M	R	V	M	E	I	Q	R	N	C	R	H	-	L	L	-	-	-	-	-	-	-	-	R	W	-	-	-	-	-	-	-	-	-	-	G	I	M	-	-	-	I	L	G	-	-	-	-	M
A1.KE.x.BJ613_W6M_ENV_E1.DQ208448	M	R	A	M	G	I	Q	M	D	W	Q	N	-	L	W	-	-	-	-	-	-	-	-	G	W	-	-	-	-	-	-	-	-	-	-	G	T	M	-	-	-	I	L	G	-	-	-	-	M
A1.RU.06.06_RU_SP_SC1233_VI_2D6.GU481566	M	K	A	K	G	M	Q	R	N	Y	Q	H	-	L	W	-	-	-	-	-	-	-	-	G	W	-	-	-	-	-	-	-	-	-	-	G	T	L	-	-	-	L	F	W	-	-	-	-	M
A1.RU.06.06_RU_SP_SC1457_VI_E12.GU481615	M	K	A	R	G	M	Q	R	N	Y	Q	H	-	L	W	-	-	-	-	-	-	-	-	R	W	-	-	-	-	-	-	-	-	-	-	G	T	M	-	-	-	F	F	W	-	-	-	-	M
A1.RU.06.RU_39_1119_JA_A6_4.HQ896489	M	K	A	R	G	M	K	R	N	Y	Q	N	-	L	W	-	-	-	-	-	-	-	-	R	W	-	-	-	-	-	-	-	-	-	-	G	T	M	-	-	-	L	F	W	-	-	-	-	V
A1.RU.06.RU_915_1035.JQ292897	M	K	A	R	G	M	K	R	N	Y	Q	H	-	L	W	-	-	-	-	-	-	-	-	R	W	-	-	-	-	-	-	-	-	-	-	G	T	M	-	-	-	F	L	W	-	-	-	-	M
A1.RU.06.RU_915_1074_F2.HQ385841	M	K	A	R	G	M	Q	R	N	Y	Q	L	-	L	W	-	-	-	-	-	-	-	-	R	W	-	-	-	-	-	-	-	-	-	-	G	I	M	-	-	-	F	L	W	-	-	-	-	M
A1.RU.06.RU_915_1080_D4.HQ385843	-	-	-	R	G	M	Q	R	N	Y	Q	H	-	L	W	-	-	-	-	-	-	-	-	G	W	-	-	-	-	-	-	-	-	-	-	G	T	M	-	-	-	F	C	W	-	-	-	-	M
A1.RU.06.RU_D_03_B10.HQ385846	M	K	A	R	G	M	K	R	N	Y	Q	R	-	L	W	-	-	-	-	-	-	-	-	R	W	-	-	-	-	-	-	-	-	-	-	G	T	M	-	-	-	F	L	W	-	-	-	-	M
A1.RU.07.07_RU_SP_R526_IorII_A30.GU481486	M	K	A	R	G	M	Q	R	N	Y	Q	H	-	L	W	-	-	-	-	-	-	-	-	R	W	-	-	-	-	-	-	-	-	-	-	G	T	M	-	-	-	F	F	W	-	-	-	-	I
A1.RU.07.07_RU_SP_SC3208_VI_H7.GU481644	M	K	A	R	G	M	Q	R	N	Y	Q	H	-	L	W	-	-	-	-	-	-	-	-	R	W	-	-	-	-	-	-	-	-	-	-	G	T	L	-	-	-	L	F	W	-	-	-	-	M
A1.RU.07.Irkutsk_5.JQ292891	M	K	A	R	G	M	Q	R	N	Y	Q	H	-	L	W	-	-	-	-	-	-	-	-	G	W	-	-	-	-	-	-	-	-	-	-	G	T	M	-	-	-	L	F	W	-	-	-	-	M
A1.RU.07.RU_064_07_B2.HQ385818	M	K	A	R	G	M	Q	R	N	Y	Q	H	-	L	W	-	-	-	-	-	-	-	-	R	W	-	-	-	-	-	-	-	-	-	-	G	T	M	-	-	-	L	F	W	-	-	-	-	M
A1.RU.07.RU_35_07_D2.JF952018	M	K	A	R	G	I	Q	R	N	Y	Q	H	-	L	W	-	-	-	-	-	-	-	-	G	W	-	-	-	-	-	-	-	-	-	-	G	T	L	-	-	-	L	F	W	-	-	-	-	M
A1.RU.07.RU_41_07_A9_2.HQ338112	M	K	A	R	G	M	K	R	N	Y	Q	H	-	L	W	-	-	-	-	-	-	-	-	R	W	-	-	-	-	-	-	-	-	-	-	G	T	M	-	-	-	L	F	W	-	-	-	-	M
A1.RU.08.08_RU_SP_K08_VI_C11.GU481276	M	K	A	R	G	M	K	R	N	Y	Q	H	-	L	W	-	-	-	-	-	-	-	-	G	W	-	-	-	-	-	-	-	-	-	-	G	T	M	-	-	-	L	F	W	-	-	-	-	I
A1.RU.08.08_RU_SP_K84_IV_A3.GU481277	M	K	A	R	G	T	Q	R	N	Y	Q	H	-	L	W	-	-	-	-	-	-	-	-	R	W	-	-	-	-	-	-	-	-	-	-	G	I	W	-	-	-	L	F	W	-	-	-	-	M
A1.RU.08.08_RU_SP_R053_IV_D11.GU481350	M	K	V	R	G	M	K	R	N	Y	Q	H	-	L	W	-	-	-	-	-	-	-	-	R	V	-	-	-	-	-	-	-	-	-	-	G	T	M	-	-	-	L	F	-	-	-	-	-	M
A1.RU.08.08_RU_SP_R589_VI_0A3.GU481544	M	K	A	R	G	M	Q	R	N	Y	Q	H	-	L	W	-	-	-	-	-	-	-	-	R	W	-	-	-	-	-	-	-	-	-	-	G	T	M	-	-	-	F	F	W	-	-	-	-	I
A1.RU.08.08_RU_SP_SC3410_VI_C2.GU481661	M	K	V	M	G	M	Q	R	N	Y	Q	H	-	L	W	-	-	-	-	-	-	-	-	R	W	-	-	-	-	-	-	-	-	-	-	G	T	M	-	-	-	F	L	L	-	-	-	-	M
A1.RU.08.DEMA108RU003.KF716491	M	K	A	R	G	M	K	R	N	Y	Q	H	-	S	W	-	-	-	-	-	-	-	-	R	W	-	-	-	-	-	-	-	-	-	-	G	T	M	-	-	-	F	L	C	-	-	-	-	M
A1.RU.08.DEMA108RU004.KF716492	M	K	A	R	G	M	Q	R	N	Y	Q	H	-	L	W	-	-	-	-	-	-	-	-	R	W	-	-	-	-	-	-	-	-	-	-	G	T	M	-	-	-	L	L	L	-	-	-	-	M
A1.RU.08.PokA1Ru.FJ864679	M	K	A	R	G	M	K	R	N	Y	Q	N	-	L	W	-	-	-	-	-	-	-	-	G	W	-	-	-	-	-	-	-	-	-	-	G	T	L	-	-	-	L	L	W	-	-	-	-	M
A1.RU.08.RUA003d.HQ616085	M	K	A	R	G	M	K	R	N	Y	Q	H	-	L	W	-	-	-	-	-	-	-	-	R	W	-	-	-	-	-	-	-	-	-	-	G	T	M	-	-	-	F	L	C	-	-	-	-	M
A1.RU.08.RUA004g.HQ834965	M	R	A	R	G	M	K	R	N	Y	Q	N	-	L	W	-	-	-	-	-	-	-	-	R	G	-	-	-	-	-	-	-	-	-	-	G	T	L	-	-	-	L	F	W	-	-	-	-	I
A1.RU.08.RUA006a.HQ616088	M	K	A	R	G	M	K	R	S	Y	Q	H	-	L	W	-	-	-	-	-	-	-	-	G	W	-	-	-	-	-	-	-	-	-	-	G	T	L	-	-	-	L	L	W	-	-	-	-	M
A1.RU.08.RUA009h.JF430898	M	K	A	R	G	M	Q	K	N	Y	Q	H	-	L	W	-	-	-	-	-	-	-	-	R	W	-	-	-	-	-	-	-	-	-	-	G	I	M	-	-	-	L	F	W	-	-	-	-	M
A1.RU.10.10RU6617.JX500696	M	K	A	K	G	M	R	R	N	Y	Q	H	-	L	W	-	-	-	-	-	-	-	-	R	W	-	-	-	-	-	-	-	-	-	-	G	I	M	-	-	-	L	F	W	-	-	-	-	M
A1.RU.10.10RU6792.JX500695	M	K	A	R	G	M	K	R	N	Y	Q	H	-	L	W	-	-	-	-	-	-	-	-	G	W	-	-	-	-	-	-	-	-	-	-	G	T	L	-	-	-	L	F	W	-	-	-	-	M
A1.RU.x.RUA021c3.HQ834967	M	K	A	G	G	M	Q	R	N	Y	Q	N	-	L	W	-	-	-	-	-	-	-	-	K	W	-	-	-	-	-	-	-	-	-	-	G	T	M	-	-	-	F	L	W	-	-	-	-	V
A1.RU.x.RUA022a2.HQ616082	M	K	A	R	G	M	Q	K	N	Y	Q	H	-	L	W	-	-	-	-	-	-	-	-	R	G	-	-	-	-	-	-	-	-	-	-	G	T	M	-	-	-	L	L	W	-	-	-	-	M
A1.RW.07.R18553_E1.HM215434	M	R	V	M	G	T	Q	M	N	Y	Q	N	-	L	W	-	-	-	-	-	-	-	-	R	W	-	-	-	-	-	-	-	-	-	-	G	I	M	-	-	-	I	L	G	-	-	-	-	M
A1.RW.07.pR463F.JX236677	M	R	V	M	G	T	Q	M	N	Y	Q	N	-	L	W	-	-	-	-	-	-	-	-	R	W	-	-	-	-	-	-	-	-	-	-	G	I	M	-	-	-	I	L	G	-	-	-	-	M
A1.RW.07.pR880F.JX236678	M	R	V	M	G	T	Q	T	N	C	P	N	-	L	W	-	-	-	-	-	-	-	-	R	W	-	-	-	-	-	-	-	-	-	-	G	T	M	-	-	-	I	L	G	-	-	-	-	M
A1.RW.11.DEMA111RW002.KF716472	M	K	V	M	G	I	Q	R	N	Y	G	Q	-	L	W	-	-	-	-	-	-	-	-	R	W	-	-	-	-	-	-	-	-	-	-	G	T	M	-	-	-	I	L	G	-	-	-	-	M
A1.RW.92.92RW008.AB253421	M	R	V	K	G	I	Q	R	N	C	Q	C	-	L	L	-	-	-	-	-	-	-	-	T	W	-	-	-	-	-	-	-	-	-	-	G	T	M	-	-	-	I	L	G	-	-	-	-	I
A1.RW.92.92RW025A.AB287377	M	R	V	M	G	T	W	M	N	W	Q	N	-	L	W	-	-	-	-	-	-	-	-	R	G	-	-	-	-	-	-	-	-	-	-	G	T	M	-	-	-	I	L	G	-	-	-	-	M
A1.RW.93.93RW037A.AB287379	M	R	V	M	G	T	Q	M	N	C	Q	N	-	L	W	-	-	-	-	-	-	-	-	R	W	-	-	-	-	-	-	-	-	-	-	G	T	M	-	-	-	I	L	G	-	-	-	-	I
A1.RW.93.93RW_024.AY713406	M	R	V	M	G	I	Q	R	N	Y	Q	H	-	L	L	-	-	-	-	-	-	-	-	E	W	-	-	-	-	-	-	-	-	-	-	G	T	M	-	-	-	I	L	G	-	-	-	-	M
A1.RW.x.PVPI_KIG93.L07082	M	R	V	M	G	I	Q	M	N	C	Q	N	-	L	W	-	-	-	-	-	-	-	-	R	W	-	-	-	-	-	-	-	-	-	-	G	-	M	-	-	-	I	L	G	-	-	-	-	M
A1.SE.94.SE7253.AF069670	M	R	V	M	G	T	Q	M	N	W	Q	H	-	L	L	-	-	-	-	-	-	-	-	R	W	-	-	-	-	-	-	-	-	-	-	G	T	I	-	-	-	I	L	G	-	-	-	-	M
A1.SE.94.SE7535.AF069671	M	R	A	M	G	I	Q	R	N	C	Q	H	-	L	L	-	-	-	-	-	-	-	-	R	W	-	-	-	-	-	-	-	-	-	-	G	T	M	-	-	-	I	L	G	-	-	-	-	L
A1.SE.95.SE8891.AF069673	M	R	V	M	G	T	Q	M	N	W	Q	N	-	L	W	-	-	-	-	-	-	-	-	R	W	-	-	-	-	-	-	-	-	-	-	G	T	M	-	-	-	I	L	G	-	-	-	-	I
A1.SE.95.UGSE8131.AF107771	M	R	V	M	G	T	Q	R	N	C	Q	H	-	L	L	-	-	-	-	-	-	-	-	N	W	-	-	-	-	-	-	-	-	-	-	G	I	M	-	-	-	I	L	G	-	-	-	-	M
A1.SN.01.DDI579.AY521629	M	R	V	M	G	I	Q	R	N	Y	L	P	-	L	W	-	-	-	-	-	-	-	-	R	W	-	-	-	-	-	-	-	-	-	-	G	M	I	-	-	-	S	L	C	-	-	-	-	M
A1.SN.01.DDJ369.AY521631	-	R	V	M	G	I	Q	R	N	C	T	P	-	W	W	-	-	-	-	-	-	-	-	R	W	-	-	-	-	-	-	-	-	-	-	G	I	I	-	-	-	F	L	G	-	-	-	-	L
A1.SN.96.DDJ360.AY521630	M	R	V	M	G	I	Q	R	N	Y	L	P	-	L	W	-	-	-	-	-	-	-	-	R	W	-	-	-	-	-	-	-	-	-	-	G	M	I	-	-	-	F	L	G	-	-	-	-	M
A1.TZ.00.216_F2_A1.HQ659604	M	R	V	M	G	I	Q	M	N	C	Q	N	-	L	L	-	-	-	-	-	-	-	-	R	W	-	-	-	-	-	-	-	-	-	-	G	T	M	-	-	-	I	L	G	-	-	-	-	M
A1.TZ.00.21_F1_D2.HQ659597	M	K	V	K	G	T	Q	R	N	S	Q	H	-	L	L	-	-	-	-	-	-	-	-	R	W	-	-	-	-	-	-	-	-	-	-	G	I	M	-	-	-	I	L	G	-	-	-	-	M
A1.TZ.00.398_F1_A1.HQ697994	M	R	A	R	G	I	Q	R	N	W	Q	Q	-	W	W	-	-	-	-	-	-	-	-	I	W	-	-	-	-	-	-	-	-	-	-	G	I	L	-	-	-	G	F	W	-	-	-	-	T
A1.TZ.00.515_F4_A9.HQ698029	M	R	V	R	G	I	Q	R	N	S	Q	H	-	L	L	-	-	-	-	-	-	-	-	R	Y	-	-	-	-	-	-	-	-	-	-	G	T	M	-	-	-	I	L	G	-	-	-	-	M
A1.TZ.01.A173.AY253305	M	R	V	K	G	I	Q	R	N	S	Q	H	-	F	L	-	-	-	-	-	-	-	-	R	W	-	-	-	-	-	-	-	-	-	-	G	T	M	-	-	-	I	L	G	-	-	-	-	L
A1.TZ.01.A341.AY253314	M	R	V	M	E	I	Q	R	N	C	Q	H	-	L	L	-	-	-	-	-	-	-	-	R	W	-	-	-	-	-	-	-	-	-	-	G	I	M	-	-	-	I	L	G	-	-	-	-	M
A1.TZ.02.783_v0_c51_tp1.HM215347	M	R	V	M	G	I	Q	R	N	C	Q	D	-	L	L	-	-	-	-	-	-	-	-	K	W	-	-	-	-	-	-	-	-	-	-	G	A	M	-	-	-	I	L	G	-	-	-	-	M
A1.TZ.03.3415_v1_c1.HM215299	M	R	V	M	G	I	Q	R	N	C	Q	H	-	L	L	-	-	-	-	-	-	-	-	R	W	-	-	-	-	-	-	-	-	-	-	G	I	M	-	-	-	I	L	G	-	-	-	-	I
A1.TZ.04.3365_v2_c20.HM215298	M	R	V	R	G	I	Q	R	N	W	Q	H	-	L	L	-	-	-	-	-	-	-	-	R	W	-	-	-	-	-	-	-	-	-	-	G	T	M	-	-	-	I	L	G	-	-	-	-	I
A1.TZ.04.3718_v3_c11.HM215306	M	K	V	K	G	I	Q	R	N	Y	Q	H	-	L	L	-	-	-	-	-	-	-	-	T	W	-	-	-	-	-	-	-	-	-	-	G	T	M	-	-	-	I	L	G	-	-	-	-	M
A1.TZ.05.0260_v5_c36.HM215256	M	R	V	M	G	I	Q	R	N	S	Q	C	-	F	L	-	-	-	-	-	-	-	-	S	W	-	-	-	-	-	-	-	-	-	-	G	M	L	-	-	-	V	L	G	-	-	-	-	I
A1.TZ.05.0439_v5_c1.HM215258	M	R	V	M	G	I	Q	R	N	C	Q	H	-	L	L	-	-	-	-	-	-	-	-	R	W	-	-	-	-	-	-	-	-	-	-	G	T	L	-	-	-	I	L	G	-	-	-	-	L
A1.TZ.05.6592_v5_c32_tp1.HM215333	M	R	V	K	G	T	Q	M	N	L	Q	H	-	L	L	-	-	-	-	-	-	-	-	K	W	-	-	-	-	-	-	-	-	-	-	G	T	M	-	-	-	I	L	G	-	-	-	-	L
A1.TZ.06.3504_7_21.HM215303	M	R	V	K	G	I	Q	R	N	S	Q	H	-	L	L	-	-	-	-	-	-	-	-	R	W	-	-	-	-	-	-	-	-	-	-	G	T	I	-	-	-	I	L	G	-	-	-	-	L
A1.TZ.08.707010095_D8.HQ615968	M	R	V	T	G	I	Q	M	N	S	Q	T	-	L	L	-	-	-	-	-	-	-	-	R	W	-	-	-	-	-	-	-	-	-	-	G	T	M	-	-	-	I	L	G	-	-	-	-	M
A1.TZ.08.707010117_C3.HQ615970	M	R	V	M	G	I	Q	R	N	C	Q	H	-	L	L	-	-	-	-	-	-	-	-	S	W	-	-	-	-	-	-	-	-	-	-	G	T	M	-	-	-	I	L	A	-	-	-	-	I
A1.TZ.08.707010240_A7.HQ615971	M	R	V	M	G	T	Q	M	N	W	Q	N	-	L	W	-	-	-	-	-	-	-	-	G	W	-	-	-	-	-	-	-	-	-	-	G	I	L	-	-	-	V	L	G	-	-	-	-	-
A1.TZ.08.707010627_E3.HQ615979	M	R	V	R	G	I	Q	M	N	S	Q	S	-	L	L	-	-	-	-	-	-	-	-	R	W	-	-	-	-	-	-	-	-	-	-	G	I	M	-	-	-	I	L	G	-	-	-	-	L
A1.TZ.08.CH0175_e2.HM204620	M	K	V	K	G	I	Q	M	N	S	Q	H	-	L	L	-	-	-	-	-	-	-	-	R	W	-	-	-	-	-	-	-	-	-	-	G	I	M	-	-	-	I	L	G	-	-	-	-	L
A1.TZ.08.CH0219_e4.HM204621	M	R	V	M	G	T	Q	R	N	Y	P	N	-	L	W	-	-	-	-	-	-	-	-	R	W	-	-	-	-	-	-	-	-	-	-	G	T	M	-	-	-	L	F	L	-	-	-	-	G
A1.TZ.97.97TZ02.AF361872	M	R	V	M	G	T	E	R	N	C	Q	H	-	L	L	-	-	-	-	-	-	-	-	R	W	-	-	-	-	-	-	-	-	-	-	G	T	M	-	-	-	I	L	G	-	-	-	-	M
A1.TZ.97.97TZ03.AF361873	M	R	V	R	G	I	Q	R	N	S	Q	H	-	L	L	-	-	-	-	-	-	-	-	T	W	-	-	-	-	-	-	-	-	-	-	G	T	M	-	-	-	I	L	G	-	-	-	-	M
A1.UA.01.01UADN139.DQ823357	M	K	A	R	G	M	Q	R	N	Y	Q	H	-	L	W	-	-	-	-	-	-	-	-	G	W	-	-	-	-	-	-	-	-	-	-	G	T	M	-	-	-	F	L	W	-	-	-	-	M
A1.UG.00.PP6_F2_B1.HM027846	M	R	A	M	G	M	Q	R	N	C	Q	N	-	L	L	-	-	-	-	-	-	-	-	R	W	-	-	-	-	-	-	-	-	-	-	G	T	M	-	-	-	V	L	G	-	-	-	-	M
A1.UG.07.0086_A1.JX877522	M	R	V	R	G	I	Q	R	N	W	Q	N	-	L	W	-	-	-	-	-	-	-	-	R	W	-	-	-	-	-	-	-	-	-	-	G	A	L	-	-	-	V	L	G	-	-	-	-	M
A1.UG.07.191084_B7_19.HM215266	M	R	V	M	E	R	L	R	N	Y	P	N	-	L	-	-	-	-	-	-	-	-	-	-	-	-	-	-	-	-	-	-	-	-	-	G	T	I	-	-	-	I	L	G	-	-	-	-	M
A1.UG.07.191955_A11.HM215272	M	R	A	R	G	T	Q	K	N	C	Q	D	L	W	W	-	-	-	-	-	-	-	-	I	W	-	-	-	-	-	-	-	-	-	-	G	T	M	-	-	-	I	L	G	-	-	-	-	M
A1.UG.07.PP6_F3_B2.HM027824	M	R	A	M	G	I	Q	M	N	W	Q	N	-	L	L	-	-	-	-	-	-	-	-	R	W	-	-	-	-	-	-	-	-	-	-	G	T	M	-	-	-	V	L	G	-	-	-	-	M
A1.UG.07.p191084.JX236669	M	R	V	M	E	R	L	R	N	Y	P	N	-	L	-	-	-	-	-	-	-	-	-	-	-	-	-	-	-	-	-	-	-	-	-	G	T	I	-	-	-	I	L	G	-	-	-	-	M
A1.UG.07.p191845.JX236671	M	R	V	M	G	I	Q	M	N	W	Q	H	-	L	W	-	-	-	-	-	-	-	-	K	W	-	-	-	-	-	-	-	-	-	-	G	T	L	-	-	-	I	L	G	-	-	-	-	M
A1.UG.07.p9004SDM.JX236676	M	R	V	R	G	I	Q	R	N	C	Q	N	-	L	W	-	-	-	-	-	-	-	-	R	W	-	-	-	-	-	-	-	-	-	-	G	A	M	-	-	-	V	L	G	-	-	-	-	M
A1.UG.09.DEMA109UG001.KF716478	M	R	V	T	G	T	Q	M	N	Y	Q	N	-	L	W	-	-	-	-	-	-	-	-	R	W	-	-	-	-	-	-	-	-	-	-	G	T	M	-	-	-	I	L	G	-	-	-	-	M
A1.UG.09.M160b_p1.JF680921	M	R	V	M	G	T	Q	M	N	W	Q	N	-	L	W	-	-	-	-	-	-	-	-	R	W	-	-	-	-	-	-	-	-	-	-	G	T	M	-	-	-	I	L	G	-	-	-	-	M
A1.UG.11.DEMA110UG001.KF859745	M	R	V	M	G	I	Q	M	I	W	Q	N	-	L	W	-	-	-	-	-	-	-	-	R	W	-	-	-	-	-	-	-	-	-	-	G	T	M	-	-	-	I	L	G	-	-	-	-	M
A1.UG.11.DEMA110UG009.KF716486	M	R	V	R	G	I	Q	R	N	W	Q	G	-	L	L	-	-	-	-	-	-	-	-	T	W	-	-	-	-	-	-	-	-	-	-	G	T	M	-	-	-	I	L	G	-	-	-	-	M
A1.UG.85.U455_U455A.M62320	M	R	V	M	G	I	Q	R	N	Y	P	C	-	L	W	-	-	-	-	-	-	-	-	R	W	-	-	-	-	-	-	-	-	-	-	G	T	M	-	-	-	I	L	G	-	-	-	-	L
A1.UG.90.UG273A.L22957	M	R	V	K	G	I	Q	R	N	W	Q	H	-	L	L	-	-	-	-	-	-	-	-	R	W	-	-	-	-	-	-	-	-	-	-	G	T	I	-	-	-	I	L	G	-	-	-	-	L
A1.UG.90.UG275A.L22951	M	K	A	M	G	T	Q	M	N	C	Q	N	-	W	W	-	-	-	-	-	-	-	-	R	W	-	-	-	-	-	-	-	-	-	-	G	T	M	-	-	-	I	L	G	-	-	-	-	M
A1.UG.92.92UG037.AB253429	M	R	V	M	G	I	E	R	N	Y	P	C	-	W	W	-	-	-	-	-	-	-	-	T	W	-	-	-	-	-	-	-	-	-	-	G	I	M	-	-	-	I	L	G	-	-	-	-	M
A1.UG.92.UG029.AY494973	M	R	V	M	E	R	Q	R	N	Y	P	N	-	L	W	-	-	-	-	-	-	-	-	S	W	-	-	-	-	-	-	-	-	-	-	G	T	M	-	-	-	I	L	G	-	-	-	-	M
A1.UG.97.368MPc02.EU853062	M	R	V	M	G	T	Q	R	N	C	Q	R	-	L	L	-	-	-	-	-	-	-	-	R	W	-	-	-	-	-	-	-	-	-	-	G	T	I	-	-	-	I	L	G	-	-	-	-	M
A1.UG.98.120FIc01.EU852958	M	R	V	M	G	I	Q	M	N	W	Q	N	-	L	W	-	-	-	-	-	-	-	-	R	W	-	-	-	-	-	-	-	-	-	-	G	I	M	-	-	-	I	L	G	-	-	-	-	M
A1.UG.98.120MPC01.EU852954	M	K	V	M	G	I	Q	M	N	W	Q	N	-	L	W	-	-	-	-	-	-	-	-	R	W	-	-	-	-	-	-	-	-	-	-	G	T	M	-	-	-	I	L	G	-	-	-	-	M
A1.UG.98.98UG57134.AF484507	M	R	V	M	G	I	Q	T	N	C	Q	H	-	L	L	-	-	-	-	-	-	-	-	T	W	-	-	-	-	-	-	-	-	-	-	G	T	M	-	-	-	I	L	G	-	-	-	-	I
A1.UG.98.98UG57135.AF484508	M	R	A	T	G	T	R	K	N	W	Q	N	-	L	W	-	-	-	-	-	-	-	-	R	W	-	-	-	-	-	-	-	-	-	-	G	T	M	-	-	-	I	L	G	-	-	-	-	M
A1.UG.98.98UG57136.AF484509	M	R	V	M	G	I	Q	M	N	W	Q	N	-	L	W	-	-	-	-	-	-	-	-	R	W	-	-	-	-	-	-	-	-	-	-	G	T	M	-	-	-	I	L	G	-	-	-	-	V
A1.UG.98.98UG57142.AF484512	M	R	V	M	G	I	Q	R	N	C	Q	H	-	L	L	-	-	-	-	-	-	-	-	R	W	-	-	-	-	-	-	-	-	-	-	G	I	M	-	-	-	I	L	G	-	-	-	-	I
A1.UG.99.601MPC7.EU853030	M	R	V	M	G	T	Q	R	N	C	Q	H	-	L	L	-	-	-	-	-	-	-	-	R	W	-	-	-	-	-	-	-	-	-	-	G	I	M	-	-	-	I	L	G	-	-	-	-	I
A1.UG.99.99UGG03379.AF484493	M	R	V	T	G	I	Q	T	N	Y	P	C	-	W	W	-	-	-	-	-	-	-	-	K	W	-	-	-	-	-	-	-	-	-	-	G	I	M	-	-	-	I	L	G	-	-	-	-	M
A1.UG.x.UG031.AB098330	M	R	V	R	G	I	Q	T	S	W	Q	N	-	L	W	-	-	-	-	-	-	-	-	R	W	-	-	-	-	-	-	-	-	-	-	G	T	M	-	-	-	I	L	G	-	-	-	-	M
A1.US.x.HCPI_13_01.GU367412	M	R	V	K	G	I	Q	R	N	Y	A	P	-	L	W	-	-	-	-	-	-	-	-	R	W	-	-	-	-	-	-	-	-	-	-	G	I	I	-	-	-	F	F	G	-	-	-	-	M
A1.ZA.01.TV314.FJ647148	M	R	V	R	G	I	Q	M	T	W	Q	H	-	L	L	-	-	-	-	-	-	-	-	G	W	-	-	-	-	-	-	-	-	-	-	G	I	M	-	-	-	I	L	G	-	-	-	-	M
A1.ZA.04.04ZASK162B1.DQ396400	M	R	V	M	E	T	Q	R	N	Y	P	R	-	W	W	-	-	-	-	-	-	-	-	I	W	-	-	-	-	-	-	-	-	-	-	G	I	M	-	-	-	I	L	G	-	-	-	-	M
A1.ZA.08.CT533_T23b_36C.JN681235	M	R	V	K	G	M	Q	R	N	S	Q	H	-	L	L	-	-	-	-	-	-	-	-	R	W	-	-	-	-	-	-	-	-	-	-	G	T	I	-	-	-	I	L	G	-	-	-	-	I
A1.ZA.09.MSM066.KF725913	M	R	V	K	G	I	Q	R	N	W	Q	N	-	W	W	-	-	-	-	-	-	-	-	G	W	-	-	-	-	-	-	-	-	-	-	G	I	L	-	-	-	I	L	G	-	-	-	-	M
A2.CD.97.97CDKS10.AF286241	M	R	V	M	G	T	Q	T	S	Y	Q	H	-	L	W	-	-	-	-	-	-	-	-	R	W	-	-	-	-	-	-	-	-	-	-	G	I	L	-	-	-	I	L	G	-	-	-	-	M
A2.CD.97.97CDKTB48.AF286238	-	R	V	M	G	T	Q	R	N	C	Q	K	-	W	W	-	-	-	-	-	-	-	-	E	W	-	-	-	-	-	-	-	-	-	-	G	I	L	-	-	-	V	F	G	-	-	-	-	M
A2.CM.01.01CM_1445MV.GU201516	M	K	V	M	G	T	Q	R	N	C	Q	H	-	L	W	-	-	-	-	-	-	-	-	R	W	-	-	-	-	-	-	-	-	-	-	G	I	L	-	-	-	I	F	G	-	-	-	-	M
A2.CY.94.94CY017_41.AF286237	M	R	V	M	G	T	Q	R	N	Y	Q	H	-	L	W	-	-	-	-	-	-	-	-	R	G	-	-	-	-	-	-	-	-	-	-	G	I	L	-	-	-	I	L	G	-	-	-	-	M
B.AR.00.ARMS008.AY037269	M	R	A	K	E	I	R	R	N	W	Q	H	-	L	W	-	-	-	-	-	-	-	-	G	W	G	T	M	L	-	-	L	W	R	W	G	T	M	-	-	-	L	L	G	-	-	-	-	M
B.AR.02.02AR114146.DQ383746	M	R	V	M	G	I	R	K	N	C	P	L	-	L	W	-	-	-	-	-	-	-	-	K	W	-	-	-	-	-	-	-	-	-	-	G	M	M	-	-	-	L	L	G	-	-	-	-	M
B.AR.03.03AR137681.DQ383748	M	T	V	K	G	T	R	K	S	Y	P	H	-	L	W	-	-	-	-	-	-	-	-	R	G	-	-	-	-	-	-	-	-	-	-	G	I	M	-	-	-	L	L	G	-	-	-	-	I
B.AR.03.03AR138910.DQ383749	M	R	V	T	G	I	R	K	N	W	Q	R	-	L	W	-	-	-	-	-	-	-	-	R	W	-	-	-	-	-	-	-	-	-	-	G	M	M	-	-	-	L	L	G	-	-	-	-	M
B.AR.04.04AR151263.DQ383751	M	K	V	K	G	T	K	K	N	Y	Q	H	-	L	W	-	-	-	-	-	-	-	-	G	W	-	-	-	-	-	-	-	-	-	-	G	T	M	-	-	-	L	L	G	-	-	-	-	I
B.AR.98.ARCH054.AY037268	M	R	V	K	E	I	R	K	N	Y	Q	H	-	L	W	-	-	-	-	-	-	-	-	I	W	-	-	-	-	-	-	-	-	-	-	G	T	V	-	-	-	F	I	W	-	-	-	-	L
B.AR.99.ARMA132.AY037282	M	R	A	K	G	I	R	K	N	C	Q	R	-	L	W	-	-	-	-	-	-	-	-	R	W	-	-	-	-	-	-	-	-	-	-	G	T	M	-	-	-	L	L	G	-	-	-	-	M
B.AU.86.MBC200.AF042100	M	R	V	K	G	I	R	R	N	C	Q	H	-	L	W	-	-	-	-	-	-	-	-	R	W	-	-	-	-	-	-	-	-	-	-	G	T	M	-	-	-	L	L	G	-	-	-	-	M
B.AU.87.MBC925.AF042101	M	R	V	K	G	I	R	K	N	Y	Q	H	-	L	W	-	-	-	-	-	-	-	-	R	W	-	-	-	-	-	-	-	-	-	-	G	T	M	-	-	-	L	L	G	-	-	-	-	L
B.AU.93.MBC18_MBCC18.AF042102	M	T	V	K	G	T	R	K	N	Y	R	H	-	L	W	-	-	-	-	-	-	-	-	T	W	-	-	-	-	-	-	-	-	-	-	G	T	M	-	-	-	I	L	G	-	-	-	-	I
B.AU.95.C24.AF538304	M	R	V	K	G	I	R	K	N	C	Q	R	-	L	W	-	-	-	-	-	-	-	-	R	W	-	-	-	-	-	-	-	-	-	-	G	I	M	-	-	-	L	L	G	-	-	-	-	M
B.AU.95.C76.AF538306	M	R	V	K	E	M	R	K	N	Y	Q	H	-	L	W	-	-	-	-	-	-	-	-	R	W	-	-	-	-	-	-	-	-	-	-	G	T	M	-	-	-	L	F	G	-	-	-	-	I
B.AU.95.C92.AF538307	-	-	-	-	-	-	-	K	N	Y	-	-	-	L	W	-	-	-	-	-	-	-	-	R	W	-	-	-	-	-	-	-	-	-	-	G	T	L	-	-	-	L	L	G	-	-	-	-	M
B.AU.96.MBCC98.AF042104	-	-	V	Q	G	I	R	K	N	Y	Q	H	-	L	C	-	-	-	-	-	-	-	-	R	W	-	-	-	-	-	-	-	-	-	G	T	M	L	-	-	-	L	L	G	-	-	-	-	M
B.AU.96.MBCD36.AF042105	M	T	V	M	E	T	R	K	N	Y	R	H	-	L	W	-	-	-	-	-	-	-	-	M	W	-	-	-	-	-	-	-	-	-	-	G	T	M	-	-	-	L	L	G	-	-	-	-	I
B.AU.99.1181.AF538302	M	R	V	K	G	I	R	K	N	C	Q	H	-	W	W	-	-	-	-	-	-	-	-	R	W	-	-	-	-	-	-	-	-	-	-	G	I	T	-	-	-	L	L	G	-	-	-	-	M
B.AU.x.15888_12.AY624305	M	K	V	K	G	T	R	K	N	Y	-	-	-	L	W	-	-	-	-	-	-	-	-	K	W	-	-	-	-	-	-	-	-	-	-	G	T	M	-	-	-	L	L	G	-	-	-	-	M
B.AU.x.17Sens.KC834604	M	R	V	K	E	K	-	-	-	Y	Q	H	-	L	W	-	-	-	-	-	-	-	-	R	W	G	-	-	-	-	-	-	W	R	W	G	T	M	-	-	-	L	L	G	-	-	-	-	M
B.AU.x.24Res.KC834602	M	R	V	K	E	K	-	-	-	Y	Q	H	-	L	W	-	-	-	-	-	-	-	-	R	W	G	-	-	-	-	-	-	W	R	W	G	T	M	-	-	-	L	L	G	-	-	-	-	M
B.AU.x.CB1pbmc2.JN002002	M	R	V	K	E	K	-	-	-	Y	Q	H	-	L	W	-	-	-	-	-	-	-	-	R	W	G	W	-	-	-	-	-	-	R	W	G	T	M	-	-	-	L	L	G	-	-	-	-	M
B.AU.x.CB3csf2.JN002009	M	R	V	K	E	K	-	-	-	Y	Q	H	-	L	W	-	-	-	-	-	-	-	-	R	W	G	W	-	-	-	-	-	-	R	W	G	T	M	-	-	-	L	L	G	-	-	-	-	M
B.AU.x.HCPI_07_01.GU367406	M	K	V	K	G	T	R	K	N	Y	Q	H	-	L	W	-	-	-	-	-	-	-	-	R	W	-	-	-	-	-	-	-	-	-	-	G	T	M	-	-	-	L	L	G	-	-	-	-	M
B.AU.x.HCPI_10_01.GU367395	M	K	V	K	G	I	R	K	N	C	Q	R	-	L	W	-	-	-	-	-	-	-	-	K	W	-	-	-	-	-	-	-	-	-	-	G	I	M	-	-	-	L	L	G	-	-	-	-	M
B.AU.x.HCPI_11_01.GU367404	M	K	V	K	G	I	R	K	N	Y	Q	P	-	W	W	-	-	-	-	-	-	-	-	K	W	-	-	-	-	-	-	-	-	-	-	G	I	M	-	-	-	L	L	G	-	-	-	-	M
B.AU.x.VH_VHPCR.AF146728	M	K	V	K	E	T	K	R	N	W	Q	R	-	L	W	-	-	-	-	-	-	-	-	R	W	-	-	-	-	-	-	-	-	-	-	G	I	M	-	-	-	L	L	G	-	-	-	-	M
B.BE.05.N2_WEEK_8.FJ653258	M	R	V	K	E	I	R	K	N	C	Q	R	-	L	W	-	-	-	-	-	-	-	-	T	W	-	-	-	-	-	-	-	-	-	-	G	T	M	-	-	-	L	L	G	-	-	-	-	I
B.BE.90.VI423___53.DQ313249	M	R	V	R	G	I	R	R	N	C	Q	H	-	L	W	-	-	-	-	-	-	-	-	K	W	-	-	-	-	-	-	-	-	-	-	G	T	M	-	-	-	L	L	G	-	-	-	-	I
B.BE.91.SIMI84_HSIMI84.L07421	M	R	V	K	G	I	R	K	N	C	Q	H	-	L	W	-	-	-	-	-	-	-	-	R	W	-	-	-	-	-	-	-	-	-	-	G	T	M	-	-	-	L	L	G	-	-	-	-	M
B.BE.93.VI843_172.DQ313250	M	K	V	K	E	I	R	K	N	C	R	H	-	L	W	-	-	-	-	-	-	-	-	R	W	-	-	-	-	-	-	-	-	-	-	G	T	M	-	-	-	L	L	G	-	-	-	-	M
B.BE.94.VI1399.DQ313253	M	R	V	K	G	I	R	K	S	W	Q	H	-	L	W	-	-	-	-	-	-	-	-	R	W	-	-	-	-	-	-	-	-	-	-	G	T	M	-	-	-	L	L	G	-	-	-	-	M
B.BE.96.VI1273.DQ313252	M	R	A	K	A	I	R	K	S	Y	Q	H	-	L	W	-	-	-	-	-	-	-	-	R	W	-	-	-	-	-	-	-	-	-	-	G	T	M	-	-	-	L	L	G	-	-	-	-	I
B.BE.x.VI886_1.EU191616	M	R	V	M	G	I	R	K	N	Y	Q	H	-	L	W	-	-	-	-	-	-	-	-	R	W	-	-	-	-	-	-	-	-	-	-	G	I	M	-	-	-	L	L	G	-	-	-	-	M
B.BO.99.BOL0122.AY037270	M	R	V	K	G	I	K	M	N	C	Q	Y	-	L	W	-	-	-	-	-	-	-	-	G	W	-	-	-	-	-	-	-	-	-	S	T	M	M	-	-	-	L	L	G	-	-	-	-	M
B.BR.02.02BR002.DQ358805	M	R	A	K	E	I	R	K	S	Y	Q	D	-	L	W	-	-	-	-	-	-	-	-	R	W	-	-	-	-	-	-	-	-	-	-	G	I	L	-	-	-	L	L	G	-	-	-	-	M
B.BR.02.02BR011.DQ358809	M	K	V	K	E	I	R	K	N	Y	P	L	-	W	W	-	-	-	-	-	-	-	-	R	W	-	-	-	-	-	-	-	-	-	-	G	I	M	-	-	-	L	L	G	-	-	-	-	M
B.BR.02.02BR013.DQ358810	M	R	A	M	G	I	R	K	-	-	-	H	-	S	W	-	-	-	-	-	-	-	-	R	W	-	-	-	-	-	-	-	-	-	-	G	T	M	-	-	-	L	L	G	L	-	W	M	M
B.BR.02.02BR1013.JN692432	M	R	V	K	G	I	K	K	N	Y	Q	S	-	L	W	-	-	-	-	-	-	-	-	K	W	-	-	-	-	-	-	-	-	-	-	G	I	L	-	-	-	F	L	G	-	-	-	-	M
B.BR.02.02BR2025.JN692435	M	R	A	R	G	T	R	K	N	Y	Q	H	-	L	W	-	-	-	-	-	-	-	-	R	W	-	-	-	-	-	-	-	-	-	-	G	I	M	-	-	-	L	L	G	-	-	-	-	M
B.BR.02.02BR2032.JN692439	M	R	V	K	E	I	R	K	N	C	Q	G	-	L	W	-	-	-	-	-	-	-	-	R	W	-	-	-	-	-	-	-	-	-	-	G	I	L	-	-	-	L	L	G	-	-	-	-	M
B.BR.02.02BR2033.JN692440	M	R	V	K	G	I	K	K	N	C	Q	H	-	L	W	-	-	-	-	-	-	-	-	K	W	-	-	-	-	-	-	-	-	-	-	G	T	M	-	-	-	L	L	G	-	-	-	-	I
B.BR.02.02BR2041.JN692443	M	R	A	K	G	I	R	K	N	Y	Q	N	-	L	W	-	-	-	-	-	-	-	-	R	G	-	-	-	-	-	-	-	-	-	-	G	T	L	-	-	-	L	L	G	-	-	-	-	M
B.BR.02.02BR2042.JN692444	M	K	V	R	G	I	R	K	N	Y	Q	H	-	L	W	-	-	-	-	-	-	-	-	W	K	W	-	-	-	-	-	-	-	-	-	G	T	M	-	-	-	L	L	G	-	-	-	-	M
B.BR.02.04BR1064.JN692433	M	R	A	K	E	I	K	K	N	W	Q	R	-	L	W	-	-	-	-	-	-	-	-	I	W	-	-	-	-	-	-	-	-	-	-	G	T	M	-	-	-	L	L	G	-	-	-	-	M
B.BR.02.05BR1094.JN692470	M	K	V	R	G	I	K	K	N	C	Q	H	-	L	W	-	-	-	-	-	-	-	-	W	T	W	-	-	-	-	-	-	-	-	-	G	T	M	-	-	-	L	L	G	-	-	-	-	M
B.BR.03.03BR1020.JN692445	M	K	V	K	G	I	R	K	N	C	P	P	-	L	W	-	-	-	-	-	-	-	-	T	W	-	-	-	-	-	-	-	-	-	-	G	M	M	-	-	-	L	L	G	-	-	-	-	M
B.BR.03.03BR1046.JN692447	M	R	A	R	G	I	R	R	N	W	Q	P	-	L	W	-	-	-	-	-	-	-	-	K	W	H	T	M	-	-	-	-	W	K	W	G	T	M	-	-	-	L	L	G	-	-	-	-	M
B.BR.03.BREPM1024.EF637056	M	R	A	K	G	I	K	K	N	C	Q	L	-	L	W	-	-	-	-	-	-	-	-	R	W	-	-	-	-	-	-	-	-	-	-	G	I	T	-	-	-	L	L	G	-	-	-	-	M
B.BR.03.BREPM1027.EF637054	M	K	V	K	G	I	R	K	N	C	Q	H	-	W	W	-	-	-	-	-	-	-	-	T	W	-	-	-	-	-	-	-	-	-	-	G	T	L	-	-	-	L	L	G	-	-	-	-	M
B.BR.03.BREPM1028.EF637053	-	R	V	M	E	I	K	K	N	Y	Q	H	-	F	W	-	-	-	-	-	-	-	-	-	-	-	-	-	-	-	-	-	-	-	-	G	T	M	-	-	-	L	L	G	-	-	-	-	I
B.BR.03.BREPM1032.EF637051	M	R	A	K	E	T	R	K	N	C	Q	H	-	L	W	-	-	-	-	-	-	-	-	R	W	-	-	-	-	-	-	-	-	-	-	G	I	M	-	-	-	L	L	G	-	-	-	-	M
B.BR.03.BREPM1033.EF637050	M	R	V	K	E	I	R	M	N	W	Q	N	-	L	L	-	-	-	-	-	-	-	-	R	W	-	-	-	-	-	-	-	-	-	-	G	I	T	-	-	-	F	L	G	-	-	-	-	M
B.BR.03.BREPM1035.EF637049	M	R	A	K	G	I	R	K	N	W	Q	D	-	L	W	-	-	-	-	-	-	-	-	K	G	-	-	-	-	-	-	-	-	-	-	G	I	L	-	-	-	L	L	G	-	-	-	-	M
B.BR.03.BREPM1038.EF637048	M	R	A	K	E	I	R	R	N	W	Q	D	-	L	W	-	-	-	-	-	-	-	-	K	W	-	-	-	-	-	-	-	-	-	-	G	T	M	-	-	-	L	L	G	-	-	-	-	M
B.BR.03.BREPM1040.EF637047	M	R	V	K	G	I	G	K	N	Y	Q	H	-	W	W	-	-	-	-	-	-	-	-	R	W	-	-	-	-	-	-	-	-	-	-	G	T	M	-	-	-	L	L	G	-	-	-	-	M
B.BR.03.BREPM2012.EF637046	M	R	A	K	G	T	R	K	N	Y	Q	H	-	L	W	-	-	-	-	-	-	-	-	R	W	-	-	-	-	-	-	-	-	-	-	G	M	M	-	-	-	L	L	G	-	-	-	M	L
B.BR.04.04BR1047.JN692450	M	R	A	K	E	I	R	K	N	C	Q	R	-	L	W	-	-	-	-	-	-	-	-	T	G	-	-	-	-	-	-	-	-	-	-	G	T	L	-	-	-	L	L	G	-	-	-	-	L
B.BR.04.04BR1049.JN692451	M	R	A	K	G	I	R	K	N	Y	Q	H	-	W	W	-	-	-	-	-	-	-	-	T	W	-	-	-	-	-	-	-	-	-	-	G	T	M	-	-	-	L	L	G	-	-	-	-	M
B.BR.04.04BR1051.JN692452	M	R	V	T	G	T	R	K	N	C	-	-	-	W	W	-	-	-	-	-	-	-	-	R	W	-	-	-	-	-	-	-	-	-	-	G	T	M	-	-	-	L	L	G	-	-	-	-	M
B.BR.04.04BR1054.JN692453	M	R	A	K	G	I	R	K	N	C	Q	R	-	S	W	-	-	-	-	-	-	-	-	G	W	G	T	M	L	-	-	L	W	R	W	G	T	M	-	-	-	L	L	G	-	-	-	-	M
B.BR.04.04BR1055.JN692454	M	R	A	K	E	T	R	K	N	Y	Q	H	-	L	W	-	-	-	-	-	-	-	-	R	G	-	-	-	-	-	-	-	-	-	-	G	T	L	-	-	-	L	L	G	-	-	-	-	I
B.BR.04.04BR1057.JN692455	M	R	A	K	E	T	K	K	N	W	Q	H	-	L	W	-	-	-	-	-	-	-	-	R	W	-	-	-	-	-	-	-	-	-	-	G	I	M	-	-	-	L	L	G	-	-	-	-	M
B.BR.04.04BR1068.JN692457	M	R	A	R	E	T	R	K	N	C	Q	H	-	W	W	-	-	-	-	-	-	-	-	R	G	-	-	-	-	-	-	-	-	-	-	G	I	L	-	-	-	L	L	G	-	-	-	-	M
B.BR.04.BREPM1066.FJ195090	M	R	V	K	E	I	R	R	N	Y	Q	H	-	L	W	-	-	-	-	-	-	-	-	R	G	-	-	-	-	-	-	-	-	-	-	G	M	M	-	-	-	L	L	G	-	-	-	-	M
B.BR.04.BREPM1070.FJ195086	M	R	A	K	G	I	K	K	S	Y	Q	N	-	L	W	-	-	-	-	-	-	-	-	R	W	-	-	-	-	-	-	-	-	-	-	G	T	M	-	-	-	L	L	G	-	-	-	-	M
B.BR.05.05BR1074.JN692459	M	R	V	E	E	M	R	K	N	C	Q	G	-	L	W	-	-	-	-	-	-	-	-	R	R	G	T	L	-	-	-	L	W	R	W	G	I	M	-	-	-	L	L	G	-	-	-	-	M
B.BR.05.05BR1077.JN692460	M	R	V	K	G	I	R	R	N	Y	Q	H	-	L	W	-	-	-	-	-	-	-	-	R	W	-	-	-	-	-	-	-	-	-	-	G	T	M	-	-	-	L	L	E	-	-	-	-	M
B.BR.05.05BR1078.JN692461	M	K	V	K	G	I	R	K	N	W	Q	R	-	L	W	-	-	-	-	-	-	-	-	R	W	-	-	-	-	-	-	-	-	-	-	G	M	M	-	-	-	L	I	G	-	-	-	-	I
B.BR.05.05BR1079.JN692462	M	R	A	R	E	I	R	N	N	C	Q	H	-	F	W	-	-	-	-	-	-	-	-	R	W	-	-	-	-	-	-	-	-	-	-	G	I	L	-	-	-	L	L	G	-	-	-	-	M
B.BR.05.05BR1080.JN692463	M	R	V	K	G	I	R	R	N	Y	Q	H	-	W	W	-	-	-	-	-	-	-	-	R	W	-	-	-	-	-	-	-	-	-	-	G	T	M	-	-	-	L	L	G	-	-	-	-	M
B.BR.05.05BR1082.JN692465	M	K	V	T	G	I	R	K	N	C	Q	H	-	W	W	-	-	-	-	-	-	-	-	R	E	-	-	-	-	-	-	-	-	-	-	G	I	L	-	-	-	L	L	G	-	-	-	-	L
B.BR.05.05BR1092.JN692468	M	K	A	K	G	I	R	K	N	Y	Q	H	-	L	W	-	-	-	-	-	-	-	-	I	W	-	-	-	-	-	-	-	-	-	-	G	T	T	-	-	-	L	L	G	-	-	-	-	M
B.BR.05.05BR1095.JN692471	M	R	A	K	E	T	K	K	N	Y	Q	H	-	L	W	-	-	-	-	-	-	-	-	R	G	-	-	-	-	-	-	-	-	-	-	G	I	L	-	-	-	L	L	G	-	-	-	-	M
B.BR.05.05BR1101.JN692473	M	R	A	K	E	I	R	K	S	C	Q	H	-	F	W	-	-	-	-	-	-	-	-	R	W	-	-	-	-	-	-	-	-	-	-	G	T	M	-	-	-	L	L	G	-	-	-	-	M
B.BR.05.05BR1104.JN692474	M	R	V	K	G	I	M	K	T	W	Q	P	-	L	W	-	-	-	-	-	-	-	-	R	W	-	-	-	-	-	-	-	-	-	-	G	I	M	-	-	-	L	L	G	-	-	-	-	L
B.BR.05.05BR1107.JN692475	M	R	V	K	E	I	R	M	N	C	Q	H	-	S	W	-	-	-	-	-	-	-	-	R	W	-	-	-	-	-	-	-	-	-	-	G	I	M	-	-	-	L	L	G	-	-	-	-	M
B.BR.05.BREPM1081.FJ195091	M	R	A	R	E	I	R	K	N	Y	-	-	-	W	W	-	-	-	-	-	-	-	-	R	W	-	-	-	-	-	-	-	-	-	-	G	T	M	-	-	-	L	L	G	-	-	-	-	M
B.BR.05.BREPM1084.FJ195088	M	R	A	K	E	I	R	K	N	C	Q	H	-	W	W	-	-	-	-	-	-	-	-	K	W	-	-	-	-	-	-	-	-	-	-	G	T	M	-	-	-	L	L	G	-	-	-	-	M
B.BR.05.BREPM1093.FJ195089	M	K	A	K	G	I	R	R	N	W	Q	N	-	L	W	-	-	-	-	-	-	-	-	R	W	-	-	-	-	-	-	-	-	-	-	G	T	M	-	-	-	L	L	G	-	-	-	-	M
B.BR.06.06BR1115.JN692479	M	R	A	R	G	I	K	R	N	Y	Q	H	-	L	W	-	-	-	-	-	-	-	-	R	W	-	-	-	-	-	-	-	-	-	-	G	T	M	-	-	-	L	L	G	-	-	-	-	M
B.BR.06.06BR1119.JN692480	M	R	A	K	E	I	R	K	N	C	Q	H	L	W	W	-	-	-	-	-	-	-	-	K	W	-	-	-	-	-	-	-	-	-	-	G	T	M	-	-	-	L	L	G	-	-	-	-	M
B.BR.06.subject_498_day1_clone_25.HQ377443	M	R	A	K	E	T	R	K	N	Y	Q	H	-	L	W	-	-	-	-	-	-	-	-	K	W	-	-	-	-	-	-	-	-	-	-	G	M	M	-	-	-	L	L	G	-	-	-	-	M
B.BR.06.subject_784_day1_clone_16.HQ377487	M	R	V	K	E	I	R	K	N	C	Q	R	-	W	W	-	-	-	-	-	-	-	-	R	G	D	I	-	-	-	-	-	W	K	W	G	I	M	-	-	-	L	L	G	-	-	-	-	M
B.BR.07.subject_485_week48_clone_02.HQ377423	M	R	V	R	G	M	Q	R	N	W	Q	H	-	L	G	-	-	-	-	-	-	-	-	T	W	-	-	-	-	-	-	-	-	-	-	G	L	L	-	-	-	L	L	G	-	-	-	-	V
B.BR.07.subject_500_day1_clone_04.HQ377459	M	R	A	M	G	I	R	R	N	Y	-	-	-	L	W	-	-	-	-	-	-	-	-	R	W	-	-	-	-	-	-	-	-	-	-	G	T	M	-	-	-	L	L	G	-	-	-	-	M
B.BR.09.C522_p1.JF680907	M	R	V	K	E	T	R	K	H	C	Q	R	-	W	W	-	-	-	-	-	-	-	-	K	G	-	-	-	-	-	-	-	-	-	-	G	T	L	-	-	-	L	L	G	-	-	-	-	M
B.BR.10.10BR_PE001.KJ849784	M	K	V	K	G	T	R	K	S	Y	Q	H	-	W	W	-	-	-	-	-	-	-	-	R	W	-	-	-	-	-	-	-	-	-	-	G	T	M	-	-	-	L	L	G	-	-	-	-	M
B.BR.10.10BR_PE010.KJ849788	M	R	V	M	G	I	R	K	N	Y	Q	P	-	L	W	-	-	-	-	-	-	-	-	T	W	-	-	-	-	-	-	-	-	-	-	G	I	M	-	-	-	L	L	G	-	-	-	-	L
B.BR.10.10BR_PE034.KJ849803	M	R	A	K	G	I	R	R	N	Y	Q	H	-	L	W	-	-	-	-	-	-	-	-	R	W	-	-	-	-	-	-	-	-	-	-	G	T	M	-	-	-	L	L	G	-	-	-	-	M
B.BR.10.10BR_PE053.KJ849767	M	K	A	K	E	I	R	R	N	Y	Q	N	-	L	W	-	-	-	-	-	-	-	-	R	G	-	-	-	-	-	-	-	-	-	-	G	M	L	-	-	-	L	L	G	-	-	-	-	M
B.BR.10.10BR_PE097.KJ849818	M	K	V	K	G	I	R	K	S	Y	R	H	-	L	W	-	-	-	-	-	-	-	-	R	W	-	-	-	-	-	-	-	-	-	-	G	T	M	-	-	-	L	L	G	-	-	-	-	M
B.BR.10.10BR_PE100.KJ849820	M	R	A	K	V	T	K	R	N	C	Q	P	-	L	W	-	-	K	G	G	N	L	L	Q	W	-	-	-	-	-	-	-	-	-	-	G	T	M	-	-	-	L	L	G	-	-	-	-	M
B.BR.10.10BR_RJ050.KJ849811	M	R	A	K	G	I	K	K	N	Y	Q	R	-	L	W	-	-	-	-	-	-	-	-	K	W	-	-	-	-	-	-	-	-	-	-	G	M	M	-	-	-	L	L	G	-	-	-	-	M
B.BR.10.10BR_RJ051.KJ849825	M	R	V	K	G	I	R	K	N	C	Q	R	-	L	W	-	-	-	-	-	-	-	-	R	W	-	-	-	-	-	-	-	-	-	-	G	I	M	-	-	-	L	L	G	-	-	-	-	M
B.BR.10.10BR_RJ054.KJ849814	M	R	V	K	G	I	R	K	S	C	Q	P	-	L	W	-	-	-	-	-	-	-	-	K	G	-	-	-	-	-	-	-	-	-	-	G	M	M	-	-	-	L	L	G	-	-	-	-	L
B.BR.10.10BR_SP008.KJ849821	M	R	A	K	G	I	R	K	N	S	Q	H	-	W	W	-	-	-	-	-	-	-	-	T	W	-	-	-	-	-	-	-	-	-	-	G	T	M	-	-	-	L	L	G	-	-	-	-	L
B.BR.10.10BR_SP014.KJ849790	M	R	V	M	G	T	K	K	N	C	Q	Y	-	L	L	-	-	-	-	-	-	-	-	R	G	-	-	-	-	-	-	-	-	-	-	G	I	L	-	-	-	L	L	G	-	-	-	-	M
B.BR.10.10BR_SP021.KJ849796	M	R	V	K	E	I	M	R	N	C	Q	H	-	L	C	W	-	-	-	-	-	-	-	R	W	-	-	-	-	-	-	-	-	-	-	G	T	M	-	-	-	L	L	G	-	-	-	-	M
B.BR.10.10BR_SP043.KJ849807	M	R	V	R	E	I	M	T	N	Y	Q	H	-	L	W	-	-	-	-	-	-	-	-	R	W	-	-	-	-	-	-	-	-	-	-	G	I	L	-	-	-	F	L	G	-	-	-	-	I
B.BR.10.10BR_SP045.KJ849808	M	R	A	K	G	T	R	K	N	C	Q	L	-	L	W	-	-	-	-	-	-	-	-	R	W	-	-	-	-	-	-	-	-	-	-	G	M	L	-	-	-	L	L	G	-	-	-	-	M
B.BR.89.BZ167.AY173956	M	R	V	K	G	I	R	K	N	Y	Q	H	-	L	W	-	-	-	-	-	-	-	-	K	W	-	-	-	-	-	-	-	-	-	-	G	T	M	-	-	-	L	L	G	-	-	-	-	M
B.CA.00.CANA6FULL.AY779552	M	R	V	K	G	T	R	K	S	Y	R	R	-	L	W	-	-	-	-	-	-	-	-	R	W	-	-	-	-	-	-	-	-	-	-	G	T	M	-	-	-	L	L	G	-	-	-	-	M
B.CA.05.P6_DAY_1.FJ653506	M	R	V	K	E	I	K	R	N	Y	Q	H	-	L	W	-	-	-	-	-	-	-	-	R	W	-	-	-	-	-	-	-	-	-	-	G	I	M	-	-	-	L	L	G	-	-	-	-	M
B.CA.06.502_1027_wg01.JF320413	M	R	A	K	G	I	R	K	S	C	Q	H	-	L	W	-	-	-	-	-	-	-	-	K	W	-	-	-	-	-	-	-	-	-	-	G	T	M	-	-	-	L	L	G	-	-	-	M	S
B.CA.06.502_1799_FL02.JF320427	M	R	V	T	G	T	K	R	N	Y	Q	N	-	L	W	-	-	-	-	-	-	-	-	K	W	-	-	-	-	-	-	-	-	-	-	G	T	L	-	-	-	L	L	G	-	-	-	-	M
B.CA.96.WC10C_10.AY314061	M	R	V	T	G	I	R	M	N	Y	Q	H	-	L	W	-	-	-	-	-	-	-	-	K	W	-	-	-	-	-	-	-	-	-	-	G	M	M	-	-	-	L	L	G	I	F	M	I	R
B.CA.x.HDM003V01.DQ322227	M	K	V	K	E	I	R	K	N	Y	W	H	-	L	R	-	-	-	-	-	-	-	-	E	W	G	I	F	-	-	-	-	W	K	W	G	I	M	-	-	-	L	L	G	-	-	-	-	M
B.CH.00.HIV_CH_BID_V3529_2000.JQ403022	M	R	A	K	G	I	R	K	N	C	-	-	-	-	L	-	-	-	-	-	-	-	-	E	W	-	-	-	-	-	-	-	-	-	-	G	T	L	-	-	-	L	L	G	-	-	-	-	M
B.CH.00.HIV_CH_BID_V3530_2000.JQ403023	M	R	V	K	G	I	R	K	N	C	Q	A	-	L	W	-	-	-	-	-	-	-	-	R	W	-	-	-	-	-	-	-	-	-	-	G	T	V	-	-	-	L	L	G	-	-	-	-	M
B.CH.00.M1_0007251_NFLG95.KC797171	M	K	V	K	G	I	R	K	N	Y	Q	H	-	L	W	-	-	-	-	-	-	-	-	R	W	-	-	-	-	-	-	-	-	-	-	G	T	M	-	-	-	L	L	G	-	-	-	-	M
B.CH.01.HIV_CH_BID_V3531_2001.JQ403024	M	K	V	K	E	T	R	K	N	W	Q	H	-	L	W	-	-	-	-	-	-	-	-	K	W	-	-	-	-	-	-	-	-	-	-	G	I	M	-	-	-	L	L	G	-	-	-	-	M
B.CH.01.HIV_CH_BID_V3533_2001.JQ403025	M	R	V	R	G	I	K	K	N	C	Q	H	-	W	W	-	-	-	-	-	-	-	-	-	-	-	-	-	-	-	-	-	W	K	W	G	I	M	-	-	-	L	L	G	-	-	-	-	M
B.CH.01.HIV_CH_BID_V3534_2001.JQ403026	M	R	V	T	G	I	K	M	N	C	Q	H	-	L	W	-	-	-	-	-	-	-	-	K	G	-	-	-	-	-	-	-	-	-	-	G	I	L	-	-	-	I	L	G	-	-	-	-	I
B.CH.01.NAB1pre_cl_12.EU023916	M	R	A	K	G	I	R	K	N	Y	Q	H	-	W	W	-	-	-	-	-	-	-	-	K	G	D	I	-	-	-	-	-	W	R	W	G	I	M	-	-	-	L	L	G	-	-	-	-	M
B.CH.02.HIV_CH_BID_V3511_2002.JQ403019	M	R	V	K	E	M	R	K	P	W	Q	L	-	L	W	-	-	-	-	-	-	-	-	K	G	-	-	-	-	-	-	-	-	-	-	G	F	V	-	-	-	L	L	G	-	-	-	-	M
B.CH.02.HIV_CH_BID_V3527_2002.JQ403021	M	R	V	K	G	I	R	K	N	Y	Q	H	-	L	W	-	-	-	-	-	-	-	-	G	W	G	I	-	-	-	-	-	W	R	W	G	I	M	-	-	-	L	L	G	-	-	-	-	I
B.CH.02.HIV_CH_BID_V3539_2002.JQ403029	M	K	V	K	G	T	R	K	N	Y	Q	H	-	L	W	-	-	-	-	-	-	-	-	R	W	-	-	-	-	-	-	-	-	-	-	G	I	M	-	-	-	L	L	G	-	-	-	-	M
B.CH.02.HIV_CH_BID_V4404_2002.JQ403041	M	R	V	M	E	T	R	K	N	Y	Q	H	-	L	W	-	-	-	-	-	-	-	-	K	W	-	-	-	-	-	-	-	-	-	-	G	I	M	-	-	-	L	L	G	-	-	-	-	M
B.CH.02.HIV_CH_BID_V4424_2002.JQ403044	M	R	V	K	G	I	R	K	N	F	Q	H	-	L	W	-	-	-	-	-	-	-	-	R	W	-	-	-	-	-	-	-	-	-	-	G	T	L	-	-	-	L	L	G	-	-	-	-	M
B.CH.02.HIV_CH_BID_V4478_2002.JQ403047	M	R	V	K	E	I	R	K	N	W	Q	H	-	L	W	-	-	-	-	-	-	-	-	R	W	-	-	-	-	-	-	-	-	-	-	G	T	M	-	-	-	L	L	G	-	-	-	-	M
B.CH.03.HIV_CH_BID_V4421_2003.JQ403043	M	R	V	M	V	T	K	K	S	Y	Q	H	-	W	W	-	-	-	-	-	-	-	-	K	G	G	G	W	-	-	-	-	W	K	W	G	M	M	-	-	-	L	L	G	-	-	-	-	M
B.CH.03.HIV_CH_BID_V4470_2003.JQ403045	M	R	V	K	E	I	R	K	N	C	Q	R	-	L	W	-	-	-	-	-	-	-	-	R	W	-	-	-	-	-	-	-	-	-	-	G	I	M	-	-	-	L	L	G	-	-	-	-	M
B.CH.03.HIV_CH_BID_V4474_2003.JQ403046	M	R	A	R	E	M	R	K	N	Y	Q	H	-	L	W	-	-	-	-	-	-	-	-	-	-	-	-	-	-	-	-	-	W	K	W	G	I	M	-	-	-	L	L	G	-	-	-	-	M
B.CH.03.NAB2pre_cl_3.EU023919	M	R	V	K	G	I	R	K	N	Y	Q	H	-	L	W	-	-	-	-	-	-	-	-	R	W	-	-	-	-	-	-	-	-	-	-	G	T	M	-	-	-	L	L	G	-	-	-	-	L
B.CH.03.NAB3pre_cl_43.EU023921	M	R	V	K	G	M	R	K	N	C	Q	H	-	S	W	-	-	-	-	-	-	-	-	K	G	-	-	-	-	-	-	-	-	-	-	G	I	M	-	-	-	L	L	G	-	-	-	-	I
B.CH.03.NAb4pre_cl_1.EU023922	M	R	V	E	G	I	R	K	S	C	Q	P	-	C	W	-	-	-	-	-	-	-	-	K	W	-	-	-	-	-	-	-	-	-	-	G	I	M	-	-	-	L	L	G	-	-	-	-	I
B.CH.04.HIV_CH_BID_V4408_2004.JQ403042	M	R	A	R	G	I	R	R	N	Y	Q	H	-	L	L	-	-	-	-	-	-	-	-	K	W	-	-	-	-	-	-	-	-	-	-	G	T	M	-	-	-	L	L	G	-	-	-	-	M
B.CH.08.M2_0803101_NFLG8.KC797225	M	K	V	K	G	T	K	K	N	Y	Q	H	-	L	W	-	-	-	-	-	-	-	-	R	W	-	-	-	-	-	-	-	-	-	-	G	M	M	-	-	-	L	L	G	-	-	-	-	M
B.CH.x.NAB10pre_cl_2.EU023929	M	T	V	T	G	I	R	K	N	Y	Q	N	-	L	W	-	-	-	-	-	-	-	-	K	W	-	-	-	-	-	-	-	-	-	-	G	I	M	-	-	-	L	L	G	-	-	-	-	M
B.CH.x.NAB11pre_cl_18.EU023932	M	K	V	K	E	T	R	K	N	Y	W	D	-	L	W	-	-	-	-	-	-	-	-	R	W	-	-	-	-	-	-	-	-	-	-	G	T	M	-	-	-	L	L	G	-	-	-	-	M
B.CH.x.NAB12pre_cl_7.EU023933	M	R	V	K	G	I	K	R	N	W	Q	D	-	S	W	-	-	-	-	-	-	-	-	T	W	-	-	-	-	-	-	-	-	-	-	G	I	L	-	-	-	L	F	G	-	-	-	-	M
B.CH.x.NAB8pre_cl_11.EU023927	M	R	V	T	G	T	K	R	N	Y	Q	H	-	L	W	-	-	-	-	-	-	-	-	R	W	-	-	-	-	-	-	-	-	-	-	G	I	M	-	-	-	L	L	G	-	-	-	-	M
B.CN.03.CHNHLJBSF03009c34.AY905493	M	R	V	T	G	I	R	K	N	C	Q	H	-	L	W	-	-	-	-	-	-	-	-	R	W	-	-	-	-	-	-	-	-	-	-	G	T	M	-	-	-	L	L	G	-	-	-	-	M
B.CN.03.SHXDC0081.JF932492	M	R	V	T	G	I	R	K	N	Y	Q	H	-	L	W	-	-	-	-	-	-	-	-	R	W	-	-	-	-	-	-	-	-	-	-	G	T	M	-	-	-	L	L	G	-	-	-	-	M
B.CN.04.CHNHLJBF04016c4.AY905497	M	R	V	M	E	I	R	R	N	C	Q	P	-	L	W	-	-	-	-	-	-	-	-	K	W	-	-	-	-	-	-	-	-	-	-	G	T	L	-	-	-	L	L	G	-	-	-	-	M
B.CN.04.CHNHLJBF04029c2.AY905495	M	R	V	T	G	I	R	R	N	Y	P	H	-	L	W	-	-	-	-	-	-	-	-	R	W	-	-	-	-	-	-	-	-	-	-	G	T	M	-	-	-	F	L	W	-	-	-	-	L
B.CN.04.CHNHLJSM04028c3.AY905494	M	R	V	M	G	I	R	K	N	Y	P	H	-	L	W	-	-	-	-	-	-	-	-	R	W	-	-	-	-	-	-	-	-	-	-	G	T	M	-	-	-	L	L	G	-	-	-	-	M
B.CN.04.CNE10.HM215397	M	R	V	T	G	I	R	N	N	Y	Q	H	-	L	W	-	-	-	-	-	-	-	-	K	W	-	-	-	-	-	-	-	-	-	-	G	T	M	-	-	-	L	L	G	-	-	-	-	M
B.CN.04.CNE63.HQ699978	M	R	V	T	G	I	R	K	N	Y	Q	H	-	L	W	-	-	-	-	-	-	-	-	R	W	-	-	-	-	-	-	-	-	-	-	G	T	M	-	-	-	L	L	G	-	-	-	-	M
B.CN.04.CNE83_U.HQ699990	M	R	V	A	G	I	R	K	N	C	Q	H	-	L	W	-	-	-	-	-	-	-	-	K	W	-	-	-	-	-	-	-	-	-	-	G	T	M	-	-	-	L	L	G	-	-	-	-	M
B.CN.04.CNE99_U.HQ699996	M	R	V	K	G	I	R	K	N	C	Q	H	-	L	W	-	-	-	-	-	-	-	-	R	W	-	-	-	-	-	-	-	-	-	-	G	T	M	-	-	-	L	L	G	-	-	-	-	M
B.CN.04.CNHLJBF04019.EU131792	M	R	V	K	E	I	R	K	N	C	Q	P	-	L	W	-	-	-	-	-	-	-	-	K	W	-	-	-	-	-	-	-	-	-	-	G	T	L	-	-	-	L	L	G	-	-	-	-	M
B.CN.04.CNHLJBF04023.EU131797	M	R	V	T	G	I	K	K	N	Y	Q	Q	-	L	W	-	-	-	-	-	-	-	-	R	W	-	-	-	-	-	-	-	-	-	-	G	T	L	-	-	-	L	L	G	-	-	-	-	M
B.CN.04.CNHLJBF04024.EU131791	M	R	V	T	G	I	R	K	N	W	Q	P	-	-	W	-	-	-	-	-	-	-	-	R	W	-	-	-	-	-	-	-	-	-	-	G	A	L	-	-	-	L	L	G	-	-	-	-	M
B.CN.04.CNHLJBF04025.EU131790	M	R	V	T	G	I	R	K	N	W	Q	P	-	L	W	-	-	-	-	-	-	-	-	K	W	-	-	-	-	-	-	-	-	-	-	G	T	M	-	-	-	L	L	G	-	-	-	-	M
B.CN.04.CNHLJBF04026.EU131788	M	R	V	K	G	I	R	R	N	W	Q	P	-	L	W	-	-	-	-	-	-	-	-	K	W	-	-	-	-	-	-	-	-	-	-	G	T	M	-	-	-	L	L	G	-	-	-	-	M
B.CN.04.CNHLJBF04030.EU131808	M	R	V	M	G	I	R	R	N	W	Q	P	-	L	W	-	-	-	-	-	-	-	-	R	W	-	-	-	-	-	-	-	-	-	-	G	T	M	-	-	-	L	L	G	-	-	-	-	M
B.CN.04.CNHLJBM04020.EU131789	M	R	V	T	G	I	R	K	N	W	Q	P	-	L	W	-	-	-	-	-	-	-	-	K	W	-	-	-	-	-	-	-	-	-	-	G	T	M	-	-	-	L	L	G	-	-	-	-	M
B.CN.05.05CNHB_hp3.DQ990880	M	R	A	T	G	I	R	K	N	Y	Q	H	-	-	W	-	-	-	-	-	-	-	-	R	W	-	-	-	-	-	-	-	-	-	-	G	T	L	-	-	-	F	L	G	-	-	-	-	M
B.CN.05.CNE57.HM215420	M	R	V	M	G	I	R	K	N	Y	Q	H	-	L	W	-	-	-	-	-	-	-	-	R	W	-	-	-	-	-	-	-	-	-	-	G	T	M	-	-	-	L	L	G	-	-	-	-	M
B.CN.05.CNE95_U.HQ699995	M	R	V	T	G	I	R	K	N	Y	Q	H	-	L	L	-	-	-	-	-	-	-	-	R	W	-	-	-	-	-	-	-	-	-	-	G	T	M	-	-	-	L	L	G	-	-	-	-	M
B.CN.05.CNE9.HM215428	M	R	V	T	G	I	R	K	N	Y	Q	H	-	L	W	-	-	-	-	-	-	-	-	R	W	G	T	L	-	-	-	-	W	R	W	G	T	M	-	-	-	L	L	G	-	-	-	-	M
B.CN.05.CNHLJBM05036.EU131803	M	R	V	T	G	I	R	K	N	C	Q	H	-	L	W	-	-	-	-	-	-	-	-	R	W	-	-	-	-	-	-	-	-	-	-	G	T	M	-	-	-	L	L	G	-	-	-	-	M
B.CN.06.CNE1.HQ699949	M	R	V	M	G	I	R	K	N	Y	Q	H	-	L	W	-	-	-	-	-	-	-	-	R	W	-	-	-	-	-	-	-	-	-	-	G	T	M	-	-	-	L	L	G	-	-	-	-	M
B.CN.06.CNE4.HM215413	M	R	V	K	G	I	R	K	N	Y	Q	P	-	L	W	-	-	-	-	-	-	-	-	R	W	-	-	-	-	-	-	-	-	-	-	G	T	L	-	-	-	L	L	G	-	-	-	-	M
B.CN.06.CNE6.HM215423	M	R	V	K	G	I	R	K	N	Y	Q	H	-	L	W	-	-	-	-	-	-	-	-	R	W	-	-	-	-	-	-	-	-	-	-	G	T	M	-	-	-	L	L	G	-	-	-	-	M
B.CN.06.CNHLJBF06044.EU131805	M	R	A	M	G	I	R	K	N	C	Q	H	-	-	W	-	-	-	-	-	-	-	-	S	W	-	-	-	-	-	-	-	-	-	-	G	A	L	-	-	-	L	L	G	-	-	-	-	M
B.CN.06.CNHLJBF06051.EU131802	M	R	V	M	G	I	K	K	N	Y	Q	H	-	L	W	-	-	-	-	-	-	-	-	R	W	-	-	-	-	-	-	-	-	-	-	G	T	M	-	-	-	L	L	G	-	-	-	-	M
B.CN.06.CNHLJBM06050.EU131798	M	R	V	T	G	I	R	R	N	W	Q	H	-	-	W	-	-	-	-	-	-	-	-	R	W	-	-	-	-	-	-	-	-	-	-	G	A	L	-	-	-	L	L	G	-	-	-	-	M
B.CN.06.CNHLJBM06057.EU131800	M	R	V	T	G	I	R	R	N	Y	Q	P	-	L	W	-	-	-	-	-	-	-	-	K	W	-	-	-	-	-	-	-	-	-	-	G	T	L	-	-	-	F	L	G	-	-	-	-	M
B.CN.06.CNHLJSF06056.EU131804	M	R	V	M	G	I	R	K	N	W	Q	H	-	L	W	-	-	-	-	-	-	-	-	R	W	-	-	-	-	-	-	-	-	-	-	G	T	M	-	-	-	L	L	G	-	-	-	-	M
B.CN.06.CNHLJ_M06053.EU131807	M	R	V	K	G	I	R	K	N	C	Q	H	-	L	W	-	-	-	-	-	-	-	-	R	W	-	-	-	-	-	-	-	-	-	-	G	T	M	-	-	-	L	L	G	-	-	-	M	L
B.CN.06.CNHLJ_M06058.EU131809	M	R	V	K	G	I	R	K	-	-	-	N	-	W	W	-	-	-	-	-	-	-	-	V	W	-	-	-	-	-	-	-	-	-	-	G	T	M	-	-	-	L	L	G	-	-	-	-	M
B.CN.07.AH070011.JF932468	M	R	V	T	G	I	R	K	N	Y	Q	H	-	L	W	-	-	-	-	-	-	-	-	R	W	-	-	-	-	-	-	-	-	-	-	G	T	M	-	-	-	L	L	G	-	-	-	-	L
B.CN.07.AH070014.JF932469	M	R	V	T	G	I	R	K	N	C	Q	H	-	L	W	-	-	-	-	-	-	-	-	R	W	-	-	-	-	-	-	-	-	-	-	G	T	M	-	-	-	L	L	G	-	-	-	-	M
B.CN.07.AH070017.JF932470	M	R	V	M	E	T	R	K	N	C	Q	H	-	F	W	-	-	-	-	-	-	-	-	R	W	-	-	-	-	-	-	-	-	-	-	G	M	M	-	-	-	L	L	G	-	-	-	-	M
B.CN.07.AH070018.JF932471	M	R	V	R	G	I	R	K	N	C	Q	H	-	L	W	-	-	-	-	-	-	-	-	R	W	-	-	-	-	-	-	-	-	-	-	G	T	M	-	-	-	L	L	G	-	-	-	-	M
B.CN.07.AH070057.JF932472	M	R	V	T	G	I	R	K	N	C	Q	R	-	L	W	-	-	-	-	-	-	-	-	R	W	-	-	-	-	-	-	-	-	-	-	G	T	M	-	-	-	L	L	G	-	-	-	-	M
B.CN.07.BJ070030.JF932473	M	R	V	M	G	I	R	K	N	C	Q	H	-	L	W	-	-	-	-	-	-	-	-	R	W	-	-	-	-	-	-	-	-	-	-	G	T	M	-	-	-	L	L	G	-	-	-	-	M
B.CN.07.BJOX006000_13_3.HM215369	M	K	V	K	G	I	R	K	N	C	Q	H	-	W	L	-	-	-	-	-	-	-	-	T	W	-	-	-	-	-	-	-	-	-	-	G	M	M	-	-	-	L	F	G	-	-	-	-	M
B.CN.07.BJOX022000_02_3.HM215384	M	R	V	K	G	T	R	K	N	C	Q	H	-	W	L	-	-	-	-	-	-	-	-	T	W	-	-	-	-	-	-	-	-	-	-	G	A	M	-	-	-	L	L	G	-	-	-	-	M
B.CN.07.CBJC261.JF932474	M	R	V	T	G	I	R	K	N	Y	Q	Q	-	L	W	-	-	-	-	-	-	-	-	R	W	-	-	-	-	-	-	-	-	-	-	G	I	L	-	-	-	F	L	G	-	-	-	-	M
B.CN.07.CBJC392.JF932475	M	R	V	T	G	I	K	K	N	Y	Q	Q	-	F	W	-	-	-	-	-	-	-	-	R	W	-	-	-	-	-	-	-	-	-	-	G	T	L	-	-	-	L	L	G	-	-	-	-	I
B.CN.07.CBJC394.JF932476	M	R	V	T	G	I	K	K	N	Y	Q	H	-	L	W	-	-	-	-	-	-	-	-	R	W	-	-	-	-	-	-	-	-	-	-	G	T	M	-	-	-	L	L	G	-	-	-	-	M
B.CN.07.CBJC396.JF932477	M	R	V	T	G	I	R	Q	N	Y	Q	H	-	L	W	-	-	-	-	-	-	-	-	R	W	-	-	-	-	-	-	-	-	-	-	G	T	M	-	-	-	L	L	G	-	-	-	-	M
B.CN.07.FJ070016.JF932483	M	R	V	M	G	I	R	K	N	Y	Q	H	-	L	W	-	-	-	-	-	-	-	-	R	W	-	-	-	-	-	-	-	-	-	-	G	M	M	-	-	-	L	L	G	-	-	-	-	M
B.CN.07.GS070017.JF932484	M	K	V	M	G	I	R	K	N	Y	Q	N	-	F	W	-	-	-	-	-	-	-	-	R	W	-	-	-	-	-	-	-	-	-	-	G	T	L	-	-	-	F	L	G	-	-	-	-	M
B.CN.07.GZ070002.JF932485	M	K	V	T	G	I	R	R	N	Y	Q	N	-	L	W	-	-	-	-	-	-	-	-	R	W	-	-	-	-	-	-	-	-	-	-	G	A	L	-	-	-	L	L	G	-	-	-	-	M
B.CN.07.GZ070030.JF932486	M	K	V	M	G	I	R	K	N	Y	Q	H	-	L	W	-	-	-	-	-	-	-	-	R	W	G	T	L	-	-	-	-	-	-	-	F	T	L	-	-	-	F	L	G	-	-	-	-	M
B.CN.07.HB070006.JF932487	M	R	V	M	G	I	R	K	N	Y	Q	H	-	L	W	-	-	-	-	-	-	-	-	K	W	-	-	-	-	-	-	-	-	-	-	G	T	L	-	-	-	L	L	G	-	-	-	-	M
B.CN.07.HB070022.JF932488	M	R	V	T	G	I	R	K	N	Y	Q	H	-	L	W	-	-	-	-	-	-	-	-	R	W	-	-	-	-	-	-	-	-	-	-	G	A	L	-	-	-	L	L	G	-	-	-	-	M
B.CN.07.HB070035.JF932489	M	R	V	M	G	I	M	N	N	C	Q	H	-	L	W	-	-	-	-	-	-	-	-	K	W	-	-	-	-	-	-	-	-	-	-	G	I	M	-	-	-	L	L	G	-	-	-	-	M
B.CN.07.JL070038.JF932490	M	R	V	M	E	I	R	R	N	Y	Q	L	-	L	W	-	-	-	-	-	-	-	-	K	W	-	-	-	-	-	-	-	-	-	-	G	I	M	-	-	-	L	L	G	-	-	-	-	M
B.CN.07.JS070389.JF932491	M	K	V	K	G	I	R	K	N	Y	Q	H	-	F	W	-	-	-	-	-	-	-	-	K	W	-	-	-	-	-	-	-	-	-	-	G	T	M	-	-	-	L	L	G	-	-	-	-	M
B.CN.07.SX070080.JF932493	M	R	V	M	G	I	R	K	N	Y	Q	H	-	L	W	-	-	-	-	-	-	-	-	R	W	-	-	-	-	-	-	-	-	-	-	G	T	M	-	-	-	L	L	G	-	-	-	-	M
B.CN.07.hb070025.JF932499	M	R	V	R	G	I	R	K	N	Y	Q	H	-	L	W	-	-	-	-	-	-	-	-	R	W	-	-	-	-	-	-	-	-	-	-	G	T	M	-	-	-	L	L	G	-	-	-	-	M
B.CN.07.hen1345.JF932500	M	R	V	T	E	I	R	K	N	C	Q	K	-	L	W	-	-	-	-	-	-	-	-	K	W	-	-	-	-	-	-	-	-	-	-	G	A	L	-	-	-	L	L	G	-	-	-	-	M
B.CN.08.1106.HQ215554	M	T	V	K	G	I	R	K	N	C	Q	H	-	W	L	-	-	-	-	-	-	-	-	T	W	-	-	-	-	-	-	-	-	-	-	G	T	M	-	-	-	L	L	G	-	-	-	-	M
B.CN.08.CBJC476.JF932478	M	R	V	T	G	I	R	K	N	Y	Q	Q	-	L	W	-	-	-	-	-	-	-	-	R	W	-	-	-	-	-	-	-	-	-	-	G	T	L	-	-	-	L	L	G	-	-	-	-	M
B.CN.08.CBJC489.JF932479	M	R	V	T	G	I	R	R	N	Y	Q	H	-	F	W	-	-	-	-	-	-	-	-	R	W	-	-	-	-	-	-	-	-	-	-	G	T	M	-	-	-	L	L	G	-	-	-	-	M
B.CN.08.CBJC500.JF932480	M	R	V	M	G	I	K	K	N	Y	Q	H	-	L	W	-	-	-	-	-	-	-	-	R	W	-	-	-	-	-	-	-	-	-	-	G	T	M	-	-	-	L	L	G	-	-	-	-	M
B.CN.08.CBJC502.JF346917	M	R	V	T	G	I	R	K	N	C	Q	K	-	F	W	-	-	-	-	-	-	-	-	K	W	-	-	-	-	-	-	-	-	-	-	G	V	L	-	-	-	L	L	G	-	-	-	-	M
B.CN.08.CBJC503.JF932481	M	R	V	T	G	I	R	K	N	Y	Q	H	-	L	W	-	-	-	-	-	-	-	-	R	W	-	-	-	-	-	-	-	-	-	-	G	T	M	-	-	-	L	L	G	-	-	-	-	M
B.CN.08.CBJC507.JF346918	M	R	V	T	G	I	R	K	N	Y	Q	H	-	L	W	-	-	-	-	-	-	-	-	R	W	-	-	-	-	-	-	-	-	-	-	G	I	M	-	-	-	L	L	G	-	-	-	-	M
B.CN.08.CBJC513.JF346919	M	R	V	M	G	I	R	R	N	Y	Q	H	-	L	W	-	-	-	-	-	-	-	-	R	W	-	-	-	-	-	-	-	-	-	-	G	T	M	-	-	-	L	L	G	-	-	-	-	I
B.CN.08.cbjc468.JF932498	M	R	V	R	G	I	R	K	N	Y	L	H	-	L	W	-	-	-	-	-	-	-	-	K	W	-	-	-	-	-	-	-	-	-	-	G	T	M	-	-	-	L	L	G	-	-	-	-	M
B.CN.09.09LNA014.JX960597	M	R	V	K	G	I	R	K	N	C	Q	H	-	L	W	-	-	-	-	-	-	-	-	R	W	-	-	-	-	-	-	-	-	-	-	G	I	V	-	-	-	L	L	G	-	-	-	-	I
B.CN.09.09LNA336.JX960599	M	K	V	K	G	T	R	K	N	C	Q	H	-	L	W	-	-	-	-	-	-	-	-	R	W	-	-	-	-	-	-	-	-	-	-	G	I	M	-	-	-	L	L	G	-	-	-	-	M
B.CN.09.09YNRL215042sg.KC899011	M	R	V	T	G	I	R	K	N	Y	Q	H	-	L	W	-	-	-	-	-	-	-	-	K	W	-	-	-	-	-	-	-	-	-	-	G	T	L	-	-	-	L	L	G	-	-	-	-	M
B.CN.09.1121.HQ215556	M	R	V	M	G	I	K	K	S	C	Q	H	-	W	L	-	-	-	-	-	-	-	-	T	W	-	-	-	-	-	-	-	-	-	-	G	M	M	-	-	-	L	F	G	-	-	-	-	M
B.CN.09.CBJC485.JF346916	M	R	V	K	G	I	R	K	N	Y	Q	Q	-	L	W	-	-	-	-	-	-	-	-	R	W	-	-	-	-	-	-	-	-	-	-	G	T	L	-	-	-	F	L	G	-	-	-	-	M
B.CN.09.DEMB09CN002.KC596066	M	R	V	M	E	I	R	K	N	C	Q	H	-	W	L	-	-	-	-	-	-	-	-	T	W	-	-	-	-	-	-	-	-	-	-	G	T	M	-	-	-	L	F	G	-	-	-	-	M
B.CN.09.YN09P0014.JF932494	M	R	V	T	G	I	R	K	N	Y	Q	D	-	L	W	-	-	-	-	-	-	-	-	K	W	-	-	-	-	-	-	-	-	-	-	G	T	M	-	-	-	L	L	G	-	-	-	-	M
B.CN.09.ZK042.JF932497	M	R	V	T	G	I	R	K	N	Y	Q	H	-	L	W	-	-	-	-	-	-	-	-	R	W	-	-	-	-	-	-	-	-	-	-	G	T	M	-	-	-	L	L	G	-	-	-	-	L
B.CN.10.DEMB10CN002.JX140658	M	R	A	K	V	I	R	K	S	Y	Q	P	-	W	W	-	-	-	-	-	-	-	-	I	W	-	-	-	-	-	-	-	-	-	-	G	T	M	-	-	-	L	L	G	-	-	-	-	M
B.CN.98.YN9802.JF932495	M	R	V	T	G	I	R	K	N	W	Q	H	-	L	W	-	-	-	-	-	-	-	-	R	W	-	-	-	-	-	-	-	-	-	-	G	T	M	-	-	-	L	L	G	-	-	-	-	M
B.CN.98.YN9838.JF932496	M	R	V	T	G	I	R	K	S	Y	Q	H	-	L	W	-	-	-	-	-	-	-	-	R	W	-	-	-	-	-	-	-	-	-	-	G	T	M	-	-	-	L	L	G	-	-	-	-	M
B.CN.99.plwj11_6.GU647196	M	R	V	K	G	I	R	K	N	Y	Q	H	-	L	W	-	-	-	-	-	-	-	-	K	W	-	-	-	-	-	-	-	-	-	-	G	T	M	-	-	-	L	L	G	-	-	-	-	M
B.CN.x.B01.EU363825	M	R	V	T	G	I	R	R	N	Y	Q	H	-	L	W	-	-	-	-	-	-	-	-	R	W	-	-	-	-	-	-	-	-	-	-	G	T	M	-	-	-	L	L	G	-	-	-	-	I
B.CN.x.B03.EU363827	M	R	V	M	G	I	R	K	N	Y	Q	K	-	F	W	-	-	-	-	-	-	-	-	K	W	-	-	-	-	-	-	-	-	-	-	G	T	L	-	-	-	L	L	G	-	-	-	-	M
B.CN.x.B04.EU363828	M	R	V	M	G	I	R	K	N	Y	Q	H	-	L	W	-	-	-	-	-	-	-	-	R	W	-	-	-	-	-	-	-	-	-	-	G	T	M	-	-	-	L	L	G	-	-	-	-	L
B.CN.x.B05.EU363829	M	R	V	M	G	F	K	K	N	C	Q	H	-	L	W	-	-	-	-	-	-	-	-	S	W	-	-	-	-	-	-	-	-	-	-	G	T	L	-	-	-	L	L	G	-	-	-	-	M
B.CN.x.B06.EU363830	M	K	V	T	G	I	R	K	N	Y	Q	H	-	L	W	-	-	-	-	-	-	-	-	R	W	-	-	-	-	-	-	-	-	-	-	G	T	M	-	-	-	L	L	G	-	-	-	-	M
B.CO.01.PCM001.AY561236	M	R	A	K	G	I	R	K	N	W	Q	H	-	L	W	-	-	-	-	-	-	-	-	K	W	-	-	-	-	-	-	-	-	-	-	G	T	M	-	-	-	L	L	G	-	-	-	-	M
B.CO.01.PCM013.AY561237	M	R	V	R	E	I	M	R	N	Y	Q	P	-	L	W	-	-	-	-	-	-	-	-	K	W	-	-	-	-	-	-	-	-	-	-	G	T	M	-	-	-	L	L	G	-	-	-	-	I
B.CO.01.PCM039.AY561239	M	R	V	M	G	I	K	R	N	C	Q	H	-	L	W	-	-	-	-	-	-	-	-	R	W	-	-	-	-	-	-	-	-	-	-	G	M	M	-	-	-	L	L	G	-	-	-	-	M
B.CO.06.subject_247_day1_clone_15.HQ377377	M	R	V	M	G	I	R	K	N	Y	Q	H	-	W	W	-	-	-	-	-	-	-	-	R	G	-	-	-	-	-	-	-	-	-	-	G	M	M	-	-	-	L	L	G	-	-	-	-	M
B.CY.03.CY005.EU668963	M	R	V	K	G	I	K	R	N	C	Q	Q	-	H	F	-	-	-	-	-	-	-	-	W	R	-	-	-	-	-	-	-	-	-	W	G	T	M	-	-	-	L	L	G	-	-	-	-	M
B.CY.05.CY018.FJ388890	M	K	V	K	E	I	R	K	N	C	Q	R	-	W	W	-	-	-	-	-	-	-	-	K	G	-	-	-	-	-	-	-	-	-	-	G	I	L	-	-	-	L	L	G	-	-	-	-	M
B.CY.05.CY020.FJ388891	M	R	V	K	E	I	M	K	N	C	Q	R	-	W	W	-	-	-	-	-	-	-	-	R	W	-	-	-	-	-	-	-	-	-	-	G	T	M	-	-	-	L	L	G	-	-	-	-	L
B.CY.05.CY028.FJ388895	M	R	V	K	E	I	R	K	T	W	Q	R	-	W	W	-	-	-	-	-	-	-	-	R	W	-	-	-	-	-	-	-	-	-	-	G	T	M	-	-	-	L	L	G	-	-	-	-	M
B.CY.05.CY030.FJ388956	M	K	V	K	G	I	K	K	N	Y	Q	H	-	L	W	-	-	-	-	-	-	-	-	K	W	-	-	-	-	-	-	-	-	-	-	G	I	L	-	-	-	L	L	G	-	-	-	-	I
B.CY.05.CY032.FJ388898	M	R	V	K	G	T	K	R	N	Y	Q	H	-	L	W	-	-	-	-	-	-	-	-	R	W	-	-	-	-	-	-	-	-	-	-	G	M	M	-	-	-	L	L	G	-	-	-	-	L
B.CY.05.CY035.FJ388958	M	K	V	M	E	T	R	K	N	Y	Q	H	-	L	W	-	-	-	-	-	-	-	-	R	G	-	-	-	-	-	-	-	-	-	-	G	I	L	-	-	-	L	L	G	-	-	-	-	M
B.CY.05.CY037.FJ388899	M	R	V	K	G	T	R	K	N	Y	Q	H	-	L	W	-	-	-	-	-	-	-	-	K	W	-	-	-	-	-	-	-	-	-	-	G	I	M	-	-	-	L	L	G	-	-	-	-	M
B.CY.05.CY055.FJ388904	M	K	A	K	E	I	R	K	N	C	Q	H	-	W	W	-	-	-	-	-	-	-	-	W	R	-	-	-	-	-	-	-	-	-	W	G	I	M	-	-	-	L	L	G	-	-	-	-	M
B.CY.05.CY056.FJ388905	M	R	A	R	E	I	R	K	N	Y	Q	H	-	L	W	-	-	-	-	-	-	-	-	R	W	-	-	-	-	-	-	-	-	-	-	G	I	M	-	-	-	L	L	G	-	-	-	-	L
B.CY.05.CY065.FJ388910	M	R	V	R	G	I	M	K	N	Y	Q	H	-	L	W	-	-	-	-	-	-	-	-	K	G	-	-	-	-	-	-	-	-	-	-	G	I	L	-	-	-	L	L	G	-	-	-	-	I
B.CY.05.CY067.FJ388911	M	R	A	K	E	I	R	K	N	C	Q	Q	-	H	F	-	-	-	-	-	-	-	-	W	K	-	-	-	-	-	-	-	-	-	W	G	T	M	-	-	-	L	L	G	-	-	-	-	L
B.CY.05.CY068.FJ388912	M	R	V	K	G	I	R	K	N	Y	Q	H	-	L	W	-	-	-	-	-	-	-	-	R	W	-	-	-	-	-	-	-	-	-	-	G	M	M	-	-	-	L	L	G	-	-	-	-	I
B.CY.05.CY070.FJ388960	M	R	V	K	G	I	R	K	N	C	Q	R	-	L	W	-	-	-	-	-	-	-	-	R	W	-	-	-	-	-	-	-	-	-	-	G	T	M	-	-	-	L	L	G	-	-	-	-	M
B.CY.05.CY072.FJ388914	M	R	V	K	G	I	R	K	N	W	Q	R	-	W	W	-	-	-	-	-	-	-	-	R	W	-	-	-	-	-	-	-	-	-	-	G	T	M	-	-	-	L	L	G	-	-	-	-	M
B.CY.05.CY074.FJ388915	M	R	V	K	G	I	M	K	N	W	Q	G	-	C	W	-	-	-	-	-	-	-	-	T	W	-	-	-	-	-	-	-	-	-	-	G	T	M	-	-	-	L	L	G	-	-	-	-	M
B.CY.05.CY075.FJ388916	M	R	A	K	E	I	R	T	N	C	Q	H	-	W	W	-	-	-	-	-	-	-	-	W	R	-	-	-	-	-	-	-	-	-	W	G	I	R	-	-	-	L	L	G	-	-	-	-	M
B.CY.05.CY082.FJ388962	M	R	V	K	E	I	R	K	N	C	Q	R	-	W	W	-	-	-	-	-	-	-	-	R	W	-	-	-	-	-	-	-	-	-	-	G	T	M	-	-	-	L	L	G	-	-	-	-	L
B.CY.05.CY087.FJ388918	M	R	V	K	G	I	R	R	S	C	Q	R	-	C	W	-	-	-	-	-	-	-	-	K	W	-	-	-	-	-	-	-	-	-	-	G	T	M	-	-	-	L	L	G	-	-	-	-	M
B.CY.05.CY089.FJ388920	M	R	A	R	G	I	R	M	N	W	Q	R	-	W	W	-	-	-	-	-	-	-	-	R	W	-	-	-	-	-	-	-	-	-	-	G	T	M	-	-	-	L	L	G	-	-	-	-	M
B.CY.05.CY093.FJ388923	M	R	V	K	E	I	R	K	N	C	Q	R	-	W	W	-	-	-	-	-	-	-	-	I	W	-	-	-	-	-	-	-	-	-	-	G	T	M	-	-	-	L	L	G	-	-	-	-	M
B.CY.05.CY096.FJ388963	M	K	A	M	E	T	R	K	N	Y	Q	H	-	L	W	-	-	-	-	-	-	-	-	R	G	-	-	-	-	-	-	-	-	-	-	G	I	L	-	-	-	L	L	R	-	-	-	M	L
B.CY.05.CY097.FJ388924	M	R	V	K	G	I	R	K	N	C	Q	R	-	W	W	-	-	-	-	-	-	-	-	R	W	-	-	-	-	-	-	-	-	-	-	G	T	M	-	-	-	L	L	G	-	-	-	-	M
B.CY.05.CY100.FJ388964	M	K	V	K	G	I	M	R	N	Y	Q	H	-	W	W	-	-	-	-	-	-	-	-	R	G	-	-	-	-	-	-	-	-	-	-	G	M	M	-	-	-	L	L	G	-	-	-	-	M
B.CY.05.CY110.FJ388927	M	R	V	M	G	M	R	N	N	W	Q	H	-	F	W	-	-	-	-	-	-	-	-	R	W	-	-	-	-	-	-	-	-	-	-	G	T	L	-	-	-	L	L	G	-	-	-	-	I
B.CY.05.CY113.FJ388930	M	R	V	K	E	I	R	K	N	Y	Q	H	-	L	W	-	-	-	-	-	-	-	-	K	G	G	T	L	L	-	-	L	W	R	W	G	T	M	-	-	-	L	L	G	-	-	-	-	I
B.CY.05.CY122.FJ403482	M	K	V	K	G	T	R	K	N	Y	Q	H	-	L	W	-	-	-	-	-	-	-	-	R	W	-	-	-	-	-	-	-	-	-	-	G	T	M	-	-	-	L	L	G	-	-	-	-	M
B.CY.05.CY124.FJ388933	M	R	V	K	G	I	M	R	N	Y	Q	H	-	L	W	-	-	-	-	-	-	-	-	K	W	-	-	-	-	-	-	-	-	-	-	G	T	M	-	-	-	L	L	G	-	-	-	-	M
B.CY.05.CY131.FJ388935	M	K	V	K	E	I	K	R	N	C	Q	H	-	S	W	-	-	-	-	-	-	-	-	K	W	-	-	-	-	-	-	-	-	-	G	G	M	M	-	-	-	L	L	G	-	-	-	-	I
B.CY.05.CY132.FJ388936	M	R	V	K	G	I	R	K	N	C	Q	L	-	W	W	-	-	-	-	-	-	-	-	K	W	-	-	-	-	-	-	-	-	-	-	G	T	M	-	-	-	L	L	G	-	-	-	-	M
B.CY.05.CY137.FJ388937	-	-	-	M	G	T	R	K	N	Y	H	H	-	L	W	-	-	-	-	-	-	-	-	I	R	-	-	-	-	-	-	-	-	-	-	G	M	M	-	-	-	L	L	G	-	-	-	-	M
B.CY.05.CY141.FJ388939	M	R	V	R	G	I	R	R	S	Y	Q	D	-	L	W	-	-	-	-	-	-	-	-	K	W	-	-	-	-	-	-	-	-	-	-	G	I	L	-	-	-	L	L	G	-	-	-	-	I
B.CY.05.CY142.FJ388965	M	T	V	K	G	I	R	K	N	W	Q	G	-	L	W	-	-	-	-	-	-	-	-	I	W	-	-	-	-	-	-	-	-	-	-	G	T	M	-	-	-	L	L	G	-	-	-	-	M
B.CY.05.CY149.FJ388940	M	R	V	T	G	I	G	R	N	W	Q	N	-	L	W	-	-	-	-	-	-	-	-	E	G	-	-	-	-	-	-	-	-	-	-	G	I	L	-	-	-	L	L	G	-	-	-	-	I
B.CY.05.CY150.FJ388941	M	K	V	K	G	I	R	R	N	Y	Q	H	-	L	W	-	-	-	-	-	-	-	-	R	W	-	-	-	-	-	-	-	-	-	-	G	I	M	-	-	-	L	L	G	-	-	-	-	M
B.CY.06.CY168.FJ388949	M	R	V	K	G	I	R	K	N	Y	Q	H	-	L	W	-	-	-	-	-	-	-	-	K	W	-	-	-	-	-	-	-	-	-	-	G	T	L	-	-	-	L	L	G	-	-	-	-	M
B.CY.06.CY180.FJ388955	M	R	V	K	G	I	R	K	N	C	L	R	-	L	W	-	-	-	-	-	-	-	-	R	W	-	-	-	-	-	-	-	-	-	-	G	V	M	-	-	-	L	L	G	-	-	-	-	M
B.CY.07.CY181.JF683736	M	R	V	M	E	T	R	K	N	Y	Q	H	L	W	W	-	-	-	-	-	-	-	-	K	W	-	-	-	-	-	-	-	-	-	-	G	M	M	-	-	-	L	L	G	-	-	-	-	M
B.CY.07.CY184.JF683738	M	R	A	K	E	I	R	K	N	W	Q	G	-	L	W	-	-	-	-	-	-	-	-	I	W	-	-	-	-	-	-	-	-	-	-	G	T	L	-	-	-	L	L	G	-	-	-	-	I
B.CY.07.CY188.JF683741	M	K	V	K	G	I	R	K	N	C	Q	R	-	L	W	-	-	-	-	-	-	-	-	R	W	-	-	-	-	-	-	-	-	-	-	G	M	M	-	-	-	L	I	G	-	-	-	-	I
B.CY.07.CY189.JF683742	M	R	V	K	E	I	R	K	N	W	Q	H	-	W	W	-	-	-	-	-	-	-	-	K	W	-	-	-	-	-	-	-	-	-	-	G	T	M	-	-	-	L	L	G	-	-	-	-	L
B.CY.07.CY190.JF683743	T	R	V	K	E	I	R	M	N	Y	Q	H	-	L	W	-	-	-	-	-	-	-	-	K	G	-	-	-	-	-	-	-	-	-	-	G	T	M	-	-	-	L	L	G	-	-	-	-	L
B.CY.07.CY195.JF683747	M	K	V	K	E	T	K	K	N	Y	Q	H	-	L	W	-	-	-	-	-	-	-	-	K	W	-	-	-	-	-	-	-	-	-	-	G	I	I	-	-	-	I	L	V	-	-	-	-	M
B.CY.07.CY198.JF683750	M	R	A	K	V	I	R	K	N	C	Q	H	-	L	W	-	-	-	-	-	-	-	-	R	W	-	-	-	-	-	-	-	-	-	-	G	I	M	-	-	-	L	L	G	-	-	-	-	L
B.CY.07.CY199.JF683751	M	K	V	K	G	I	R	R	N	C	Q	R	-	W	W	-	-	-	-	-	-	-	-	R	W	-	-	-	-	-	-	-	-	-	-	G	I	M	-	-	-	L	L	G	-	-	-	-	R
B.CY.07.CY201.JF683753	M	R	V	T	G	I	M	R	N	C	Q	H	-	L	W	-	-	-	-	-	-	-	-	R	W	-	-	-	-	-	-	-	-	-	-	G	T	M	-	-	-	L	L	G	-	-	-	-	L
B.CY.07.CY202.JF683754	M	R	V	K	E	I	R	K	N	C	Q	H	-	W	W	-	-	-	-	-	-	-	-	T	W	-	-	-	-	-	-	-	-	-	-	G	T	M	-	-	-	L	L	G	-	-	-	-	L
B.CY.07.CY214.JF683764	M	R	V	K	G	I	R	K	N	C	Q	H	-	L	W	-	-	-	-	-	-	-	-	K	W	-	-	-	-	-	-	-	-	-	-	G	I	T	-	-	-	L	L	G	-	-	-	-	M
B.CY.07.CY216.JF683765	M	R	V	M	E	I	R	K	N	Y	Q	H	L	L	W	-	-	-	-	-	-	-	-	K	W	-	-	-	-	-	-	-	-	-	-	G	T	M	-	-	-	L	L	G	-	-	-	-	M
B.CY.08.CY220.JF683769	M	R	V	R	G	M	R	R	N	W	Q	P	-	L	W	-	-	-	-	-	-	-	-	K	W	-	-	-	-	-	-	-	-	-	-	G	T	L	-	-	-	L	L	G	-	-	-	-	I
B.CY.08.CY224.JF683773	M	K	V	K	G	T	K	K	N	Y	Q	H	-	L	W	-	-	-	-	-	-	-	-	R	W	-	-	-	-	-	-	-	-	-	V	G	T	M	-	-	-	L	L	G	-	-	-	-	M
B.CY.08.CY226.JF683775	M	R	V	K	G	I	R	K	N	C	Q	H	-	L	W	-	-	-	-	-	-	-	-	R	W	-	-	-	-	-	-	-	-	-	-	G	T	M	-	-	-	L	L	G	-	-	-	-	M
B.CY.08.CY229.JF683778	T	R	V	M	G	I	R	K	N	C	-	-	-	W	W	-	-	-	-	-	-	-	-	K	W	-	-	-	-	-	-	-	-	-	-	G	M	M	-	-	-	L	L	G	-	-	-	-	I
B.CY.08.CY232.JF683781	M	K	V	K	G	I	R	K	N	Y	Q	H	-	L	W	-	-	-	-	-	-	-	-	R	W	-	-	-	-	-	-	-	-	-	-	G	T	M	-	-	-	L	L	G	-	-	-	-	M
B.CY.08.CY237.JF683784	M	T	V	K	G	I	R	K	N	Y	Q	H	-	L	W	-	-	-	-	-	-	-	-	R	W	-	-	-	-	-	-	-	-	-	-	G	T	L	-	-	-	L	L	G	-	-	-	-	I
B.CY.08.CY238.JF683785	M	K	V	K	E	T	R	K	I	Y	Q	H	-	S	W	-	-	-	-	-	-	-	-	T	W	-	-	-	-	-	-	-	-	-	-	G	I	M	-	-	-	L	L	G	-	-	-	-	M
B.CY.09.CY241.JF683787	M	K	V	K	G	I	R	K	N	Y	Q	R	-	W	W	-	-	-	-	-	-	-	-	R	W	-	-	-	-	-	-	-	-	-	-	G	M	M	-	-	-	L	L	G	-	-	-	-	M
B.CY.09.CY242.JF683788	M	R	V	K	G	I	M	K	N	Y	Q	R	-	W	W	-	-	-	-	-	-	-	-	T	W	-	-	-	-	-	-	-	-	-	-	G	M	M	-	-	-	L	F	G	-	-	-	-	M
B.CY.09.CY244.JF683790	M	R	V	K	G	I	R	K	N	C	Q	N	-	L	W	-	-	-	-	-	-	-	-	I	G	-	-	-	-	-	-	-	-	-	-	G	T	L	-	-	-	L	L	G	-	-	-	-	I
B.CY.09.CY250.JF683793	M	R	V	T	G	I	R	M	N	Y	Q	N	-	L	W	-	-	-	-	-	-	-	-	R	G	-	-	-	-	-	-	-	-	-	-	G	I	L	-	-	-	L	L	G	-	-	-	-	M
B.CY.09.CY251.JF683794	M	K	V	K	G	I	R	K	N	C	Q	H	-	L	W	-	-	-	-	-	-	-	-	R	W	-	-	-	-	-	-	-	-	-	-	G	T	M	-	-	-	L	L	G	-	-	-	-	M
B.CY.09.CY253.JF683796	M	R	A	K	G	I	R	K	N	Y	Q	L	-	L	W	-	-	-	-	-	-	-	-	R	W	-	-	-	-	-	-	-	-	-	-	G	I	M	-	-	-	L	L	G	-	-	-	-	M
B.CY.09.CY254.JF683797	M	R	V	M	G	T	R	K	N	Y	P	H	-	S	W	-	-	-	-	-	-	-	-	I	W	-	-	-	-	-	-	-	-	-	-	G	I	T	-	-	-	L	L	G	-	-	-	-	M
B.CY.09.CY258.JF683801	M	R	V	K	G	I	R	M	N	W	Q	S	-	L	W	-	-	-	-	-	-	-	-	R	W	-	-	-	-	-	-	-	-	-	-	G	T	M	-	-	-	L	L	G	-	-	-	-	M
B.CY.09.CY262.JF683804	M	R	V	M	G	I	R	K	N	Y	Q	N	-	W	W	-	-	-	-	-	-	-	-	R	G	-	-	-	-	-	-	-	-	-	-	G	T	L	-	-	-	L	L	G	-	-	-	-	I
B.CY.09.CY263.JF683805	M	K	V	K	G	I	R	R	P	Y	Q	D	-	F	W	-	-	-	-	-	-	-	-	K	W	-	-	-	-	-	-	-	-	-	-	G	M	M	-	-	-	L	L	G	-	-	-	-	M
B.CY.09.CY266.JF683807	M	R	V	R	G	I	M	K	N	W	Q	H	-	L	W	-	-	-	-	-	-	-	-	R	W	-	-	-	-	-	-	-	-	-	-	G	M	M	-	-	-	L	L	G	-	-	-	-	M
B.DE.03.HIV_DE_BID_V3307_2003.JQ403048	M	R	V	R	G	I	K	K	N	Y	Q	N	-	W	W	-	-	-	-	-	-	-	-	-	-	-	-	-	-	-	-	-	W	R	W	G	T	M	-	-	-	L	L	G	-	-	-	-	M
B.DE.04.9213_d0.JQ416158	M	K	V	K	G	I	R	R	N	Y	Q	N	-	L	W	-	-	-	-	-	-	-	-	K	W	-	-	-	-	-	-	-	-	-	-	G	I	L	-	-	-	L	L	G	-	-	-	-	M
B.DE.04.HIV_DE_BID_V4131_2004.JQ403037	M	K	V	K	E	T	K	K	S	Y	Q	H	-	L	W	-	-	-	-	-	-	-	-	-	-	-	-	-	-	-	-	-	W	T	W	G	I	M	-	-	-	L	L	G	-	-	-	-	M
B.DE.86.D117III_child.AF490512	M	R	V	K	G	I	R	K	N	C	Q	R	-	L	W	-	-	-	-	-	-	-	-	R	W	-	-	-	-	-	-	-	-	-	-	S	I	M	-	-	-	L	L	G	-	-	-	-	M
B.DE.86.D31.U43096	M	K	V	K	E	I	R	K	N	Y	Q	H	-	L	W	-	-	-	-	-	-	-	-	R	W	-	-	-	-	-	-	-	-	-	-	G	T	M	-	-	-	L	L	G	-	-	-	-	M
B.DE.86.HAN.U43141	M	K	V	K	E	T	R	K	N	Y	Q	R	-	L	W	-	-	-	-	-	-	-	-	R	G	-	-	-	-	-	-	-	-	-	-	G	T	L	-	-	-	L	L	G	-	-	-	-	M
B.DE.x.DEMBXXDE001.KC596067	M	R	V	K	G	I	M	K	N	Y	Q	Y	-	L	W	-	-	-	-	-	-	-	-	T	G	-	-	-	-	-	-	-	-	-	-	G	M	M	-	-	-	L	L	G	-	-	-	-	I
B.DK.01.CTL_016.EF514704	M	K	V	K	G	I	K	K	N	Y	Q	Y	-	L	W	-	-	-	-	-	-	-	-	R	W	-	-	-	-	-	-	-	-	-	-	G	T	M	-	-	-	L	L	G	-	-	-	-	M
B.DK.01.CTL_017.EF514705	M	R	V	K	E	T	R	K	N	Y	P	N	-	W	W	-	-	-	-	-	-	-	-	K	G	G	T	L	A	-	-	L	W	R	W	G	T	L	-	-	-	L	L	G	-	-	-	-	M
B.DK.01.CTL_018.EF514706	M	R	V	K	G	I	R	K	N	Y	Q	H	-	L	W	-	-	-	-	-	-	-	-	R	W	-	-	-	-	-	-	-	-	-	-	G	T	M	-	-	-	L	L	G	-	-	-	-	I
B.DK.01.CTL_041.EF514711	M	R	V	M	G	I	R	R	N	C	Q	H	-	L	W	-	-	-	-	-	-	-	-	E	W	-	-	-	-	-	-	-	-	-	-	G	T	M	-	-	-	L	L	G	-	-	-	-	I
B.DK.01.CTL_043.EF514712	M	R	V	K	G	I	R	K	N	C	Q	H	-	L	W	-	-	-	-	-	-	-	-	R	W	-	-	-	-	-	-	-	-	-	-	G	I	M	-	-	-	L	L	G	-	-	-	-	L
B.DK.04.PMVL_013.EF514700	M	K	V	K	E	T	K	R	N	C	Q	P	-	S	W	-	-	-	-	-	-	-	-	T	W	-	-	-	-	-	-	-	-	-	-	G	M	M	-	-	-	L	L	G	-	-	-	-	L
B.DK.04.PMVL_018.EF514697	M	R	V	K	G	I	R	R	N	W	Q	H	-	W	W	-	-	-	-	-	-	-	-	R	W	-	-	-	-	-	-	-	-	-	-	G	T	M	-	-	-	L	L	G	-	-	-	-	I
B.DK.04.PMVL_049.EF514701	M	K	V	K	E	I	K	R	N	Y	Q	H	-	W	W	-	-	-	-	-	-	-	-	R	W	-	-	-	-	-	-	-	-	-	-	G	I	M	-	-	-	L	L	G	-	-	-	-	M
B.DK.07.PMVL_011.FJ694790	M	T	V	K	E	I	R	K	N	C	Q	N	-	L	W	-	-	-	-	-	-	-	-	K	W	-	-	-	-	-	-	-	-	-	-	G	M	M	-	-	-	L	L	G	-	-	-	-	I
B.DO.05.05DO_160884.EU839597	M	R	A	M	G	M	R	S	H	W	Q	H	-	L	W	-	-	-	-	-	-	-	-	R	M	-	-	-	-	-	-	-	-	-	-	G	T	L	-	-	-	L	L	G	-	-	-	-	M
B.DO.05.05DO_162387.EU839596	M	R	V	R	E	T	R	K	N	Y	Q	H	-	L	L	-	-	-	-	-	-	-	-	W	K	-	-	-	-	-	-	-	-	-	W	G	I	M	-	-	-	L	L	G	-	-	-	-	M
B.DO.05.05DO_163007.EU839598	M	K	V	K	E	M	R	R	H	W	Q	P	-	W	W	-	-	-	-	-	-	-	-	T	W	-	-	-	-	-	-	-	-	-	-	G	M	M	-	-	-	L	L	G	-	-	-	-	M
B.DO.08.X2348_c2_8.FJ817365	M	R	V	T	E	I	K	K	S	Y	R	H	-	L	W	-	-	-	-	-	-	-	-	W	R	-	-	-	-	-	-	-	-	-	W	G	T	M	-	-	-	L	L	G	-	-	-	-	M
B.EC.89.EC003.AY173959	M	R	A	R	G	T	R	R	N	Y	Q	H	-	W	W	-	-	-	-	-	-	-	-	R	G	-	-	-	-	-	-	-	-	-	-	G	I	L	-	-	-	L	L	G	-	-	-	-	M
B.EC.89.EC102.AY173960	M	R	V	K	G	I	R	K	T	C	Q	N	-	L	W	-	-	-	-	-	-	-	-	K	G	-	-	-	-	-	-	-	-	-	-	G	I	L	-	-	-	L	L	G	-	-	-	-	M
B.ES.04.12_3_PC_1.KC595150	M	R	V	K	E	I	R	K	N	Y	Q	H	-	W	W	-	-	-	-	-	-	-	-	K	W	-	-	-	-	-	-	-	-	-	-	G	I	M	-	-	-	L	L	G	-	-	-	-	M
B.ES.04.18122_3Fc1.KC595152	M	R	V	K	G	I	R	K	N	Y	Q	H	-	L	W	-	-	-	-	-	-	-	-	R	W	-	-	-	-	-	-	-	-	-	-	G	T	M	-	-	-	L	L	W	-	-	-	-	L
B.ES.04.251248_7Fc1.KC595157	M	K	V	T	G	M	K	K	N	Y	Q	H	-	L	W	-	-	-	-	-	-	-	-	R	W	-	-	-	-	-	-	-	-	-	-	G	I	M	-	-	-	L	L	G	-	-	-	-	L
B.ES.04.3227050_2Fc1.KC595160	M	R	V	K	G	I	R	K	N	Y	Q	H	-	L	W	-	-	-	-	-	-	-	-	R	W	-	-	-	-	-	-	-	-	-	-	G	T	M	-	-	-	L	L	G	-	-	-	-	L
B.ES.04.3227057_5Fc1.KC595161	M	R	V	K	G	I	R	R	N	Y	Q	H	-	L	W	-	-	-	-	-	-	-	-	K	W	-	-	-	-	-	-	-	-	-	-	G	I	M	-	-	-	L	L	G	-	-	-	-	M
B.ES.04.3227058_6Fc1.KC595162	M	R	V	R	G	I	R	K	N	Y	Q	H	-	L	W	-	-	-	-	-	-	-	-	R	W	-	-	-	-	-	-	-	-	-	-	G	T	M	-	-	-	L	L	G	-	-	-	-	L
B.ES.04.357182_1Fc1.KC595163	M	R	V	K	G	I	R	K	N	Y	Q	H	-	L	W	-	-	-	-	-	-	-	-	K	W	-	-	-	-	-	-	-	-	-	-	G	I	M	-	-	-	L	L	G	-	-	-	-	T
B.ES.04.357184_1Fc1.KC595164	M	R	V	K	G	I	R	K	N	Y	Q	H	-	L	W	-	-	-	-	-	-	-	-	R	W	-	-	-	-	-	-	-	-	-	-	G	T	M	-	-	-	L	L	G	-	-	-	-	L
B.ES.04.40022834_5Fc1.KC595165	M	R	V	M	E	I	R	K	N	C	Q	H	-	L	W	-	-	-	-	-	-	-	-	K	G	-	-	-	-	-	-	-	-	-	-	G	V	L	-	-	-	L	L	G	-	-	-	-	M
B.ES.04.64_1_22.KC595167	M	R	V	K	G	M	R	K	N	Y	Q	H	-	L	W	-	-	-	-	-	-	-	-	R	W	-	-	-	-	-	-	-	-	-	-	G	T	M	-	-	-	L	L	G	-	-	-	-	L
B.ES.04.RF_LTNP_09.KC595194	M	R	V	K	G	I	R	K	N	Y	Q	H	-	L	W	-	-	-	-	-	-	-	-	R	W	-	-	-	-	-	-	-	-	-	-	G	T	M	-	-	-	L	L	G	-	-	-	-	L
B.ES.04.RF_LTNP_13.KC595197	M	R	V	K	G	I	M	K	N	C	Q	H	-	L	W	-	-	-	-	-	-	-	-	R	W	-	-	-	-	-	-	-	-	-	-	G	I	T	-	-	-	L	L	G	-	-	-	-	I
B.ES.04.RF_LTNP_37.KC595202	M	R	V	R	G	I	G	R	N	Y	H	H	-	L	W	-	-	-	-	-	-	-	-	R	W	-	-	-	-	-	-	-	-	-	-	G	T	M	-	-	-	L	L	W	-	-	-	-	L
B.ES.04.RF_LTNP_40.KC595203	M	R	V	R	G	I	R	R	N	Y	Q	H	-	L	W	-	-	-	-	-	-	-	-	R	W	-	-	-	-	-	-	-	-	-	-	G	T	M	-	-	-	F	L	W	-	-	-	-	L
B.ES.05.1540906_2Fc1.KC595151	M	R	V	K	G	I	R	K	N	Y	Q	H	-	L	W	-	-	-	-	-	-	-	-	R	W	-	-	-	-	-	-	-	-	-	-	G	T	M	-	-	-	L	L	G	-	-	-	-	L
B.ES.05.279752_5Fc1.KC595158	M	R	V	K	G	T	R	R	N	Y	R	R	-	W	W	-	-	-	-	-	-	-	-	R	W	-	-	-	-	-	-	-	-	-	-	G	T	M	-	-	-	L	V	W	-	-	-	-	L
B.ES.05.9684_12Fc1.KC595168	M	R	V	K	E	T	R	R	N	Y	Q	H	-	W	W	-	-	-	-	-	-	-	-	R	W	-	-	-	-	-	-	-	-	-	-	G	T	M	-	-	-	L	L	W	-	-	-	-	L
B.ES.05.MDM3_1_3GP160.KC595189	M	R	V	M	E	I	R	R	N	Y	Q	H	-	L	W	-	-	-	-	-	-	-	-	K	W	-	-	-	-	-	-	-	-	-	-	G	T	M	-	-	-	L	L	G	-	-	-	-	I
B.ES.05.MDM6_4gp160.KC595190	M	K	V	K	E	I	R	K	N	Y	Q	H	-	L	W	-	-	-	-	-	-	-	-	K	W	-	-	-	-	-	-	-	-	-	-	G	I	M	-	-	-	L	L	G	-	-	-	-	M
B.ES.06.X1998.EU786676	M	R	V	K	G	I	R	K	N	Y	Q	H	-	W	W	-	-	-	-	-	-	-	-	K	W	-	-	-	-	-	-	-	-	-	-	G	T	M	-	-	-	F	L	W	-	-	-	-	L
B.ES.07.RF_LTNP_12.KC595196	M	R	V	K	G	I	R	K	N	Y	Q	H	-	L	W	-	-	-	-	-	-	-	-	R	W	-	-	-	-	-	-	-	-	-	-	G	I	M	-	-	-	L	L	G	-	-	-	-	L
B.ES.07.X2210_3.EU786679	M	R	V	K	G	I	R	K	N	C	Q	H	-	L	W	-	-	-	-	-	-	-	-	R	W	-	-	-	-	-	-	-	-	-	-	G	T	V	-	-	-	L	L	G	-	-	-	-	M
B.ES.07.X2231.EU786680	M	R	V	K	G	T	R	R	N	Y	Q	H	-	L	W	-	-	-	-	-	-	-	-	K	W	-	-	-	-	-	-	-	-	-	-	G	T	M	-	-	-	L	L	G	-	-	-	-	L
B.ES.07.X2236_C6.HQ236609	M	R	E	K	G	I	R	K	N	C	Q	N	-	L	W	-	-	-	-	-	-	-	-	K	W	-	-	-	-	-	-	-	-	-	-	G	T	V	-	-	-	L	F	W	-	-	-	-	F
B.ES.07.X2278_c2_B6.FJ817366	M	R	V	R	G	I	K	M	N	W	H	N	-	L	W	-	-	-	-	-	-	-	-	R	G	-	-	-	-	-	-	-	-	-	-	G	I	M	-	-	-	I	L	G	-	-	-	-	L
B.ES.08.ES_X2515_3.GQ372988	-	R	V	M	E	I	K	K	N	Y	Q	H	-	W	W	-	-	-	-	-	-	-	-	R	G	-	-	-	-	-	-	-	-	-	-	G	I	L	-	-	-	L	L	G	-	-	-	M	L
B.ES.08.P2008.FJ670531	M	R	V	K	G	I	R	K	H	C	Q	H	-	L	W	-	-	-	-	-	-	-	-	K	G	-	-	-	-	-	-	-	-	-	-	G	T	M	-	-	-	L	L	G	-	-	-	-	L
B.ES.08.P2021_3.FJ853620	M	R	V	K	G	I	R	K	N	C	Q	R	-	L	W	-	-	-	-	-	-	-	-	R	W	-	-	-	-	-	-	-	-	-	-	G	I	T	-	-	-	L	L	G	-	-	-	-	I
B.ES.08.X2574_2.GU362886	-	R	V	M	G	I	S	R	N	-	-	C	-	S	W	-	-	-	-	-	-	-	-	K	W	-	-	-	-	-	-	-	-	-	-	G	M	M	-	-	-	L	L	G	-	-	-	-	M
B.ES.09.DEMB09BO001.JX140656	M	K	V	K	G	I	R	K	N	C	Q	H	-	W	W	-	-	-	-	-	-	-	-	K	G	-	-	-	-	-	-	-	-	-	-	V	M	M	-	-	-	L	L	G	-	-	-	-	M
B.ES.09.DEMB09ES007.KC473841	T	R	V	M	E	I	R	K	N	W	Q	H	-	V	W	-	-	-	-	-	-	-	-	I	G	-	-	-	-	-	-	-	-	-	-	G	I	L	-	-	-	L	L	G	-	-	-	-	M
B.ES.09.Leg3.JN054257	M	K	A	R	G	T	R	R	N	Y	L	H	-	L	W	-	-	-	-	-	-	-	-	K	G	-	-	-	-	-	-	-	-	-	-	A	T	L	-	-	-	L	L	G	-	-	-	-	M
B.ES.09.P2149_3.GU362881	M	R	V	K	G	I	R	K	N	Y	Q	N	-	L	W	-	-	-	-	-	-	-	-	R	W	-	-	-	-	-	-	-	-	-	-	G	I	L	-	-	-	L	L	G	-	-	-	-	T
B.ES.10.DEMB10ES002.KC473842	M	R	V	K	G	I	R	K	N	Y	Q	N	L	W	W	-	-	-	-	-	-	-	-	I	W	-	-	-	-	-	-	-	-	-	-	G	T	L	-	-	-	L	L	G	-	-	-	-	I
B.ES.89.As2_3b.KC595171	M	R	V	T	E	I	R	R	N	C	Q	Q	-	L	W	-	-	-	-	-	-	-	-	R	W	-	-	-	-	-	-	-	-	-	-	G	T	M	-	-	-	L	L	G	-	-	-	-	I
B.ES.89.As3.KC595172	M	R	V	K	G	I	R	K	N	Y	Q	H	-	W	W	-	-	-	-	-	-	-	-	T	W	-	-	-	-	-	-	-	-	-	-	G	M	M	-	-	-	L	L	G	-	-	-	-	M
B.ES.89.As5_1b.KC595174	M	R	V	K	G	I	R	K	N	C	Q	H	-	L	W	-	-	-	-	-	-	-	-	R	W	-	-	-	-	-	-	-	-	-	-	G	T	M	-	-	-	L	L	G	-	-	-	-	L
B.ES.89.As8_8.KC595177	M	R	V	K	G	I	R	K	N	Y	Q	H	-	L	W	-	-	-	-	-	-	-	-	R	W	-	-	-	-	-	-	-	-	-	-	G	T	M	-	-	-	L	L	G	-	-	-	-	L
B.ES.89.As9_4.KC595178	M	R	V	T	E	I	M	M	N	Y	Q	H	-	W	W	-	-	-	-	-	-	-	-	K	G	-	-	-	-	-	-	-	-	-	-	G	I	L	-	-	-	L	L	W	-	-	-	-	I
B.ES.89.RF_LTNP_10.KC595195	M	R	V	K	G	I	R	K	N	-	-	Y	-	L	W	-	-	-	-	-	-	-	-	R	W	-	-	-	-	-	-	-	-	-	-	G	T	V	-	-	-	L	L	G	-	-	-	-	L
B.ES.89.U61.DQ854716	M	R	V	M	E	I	R	K	N	Y	Q	H	-	L	W	-	-	-	-	-	-	-	-	K	W	-	-	-	-	-	-	-	-	-	-	G	T	M	-	-	-	L	L	G	-	-	-	-	M
B.ES.98.HC2988965_5Fc1.KC595182	M	R	V	K	G	T	R	R	N	Y	Q	H	-	L	W	-	-	-	-	-	-	-	-	R	W	-	-	-	-	-	-	-	-	-	-	G	T	M	-	-	-	L	L	G	-	-	-	-	L
B.ES.99.30_1_21.KC595159	M	R	V	K	G	I	R	K	N	Y	Q	H	-	L	W	-	-	-	-	-	-	-	-	R	W	-	-	-	-	-	-	-	-	-	-	G	T	M	-	-	-	L	L	G	-	-	-	-	I
B.ES.x.10246788_1gp160.KC595225	M	R	V	M	E	T	R	R	N	Y	Q	H	-	L	L	-	-	-	-	-	-	-	-	I	W	-	-	-	-	-	-	-	-	-	-	G	M	M	-	-	-	L	F	G	-	-	-	-	M
B.ES.x.EC3_180.KC595204	M	R	V	K	E	I	R	K	N	Y	Q	H	-	L	W	-	-	-	-	-	-	-	-	K	W	-	-	-	-	-	-	-	-	-	-	G	V	M	-	-	-	L	L	G	-	-	-	-	M
B.ES.x.EC4_1_117.KC595206	M	R	V	K	G	I	R	K	N	Y	Q	H	-	L	W	-	-	-	-	-	-	-	-	M	W	-	-	-	-	-	-	-	-	-	-	G	T	M	-	-	-	L	L	G	-	-	-	-	L
B.ES.x.LMP0501.DQ141341	M	R	V	K	G	I	R	K	N	Y	Q	H	-	L	W	-	-	-	-	-	-	-	-	K	W	-	-	-	-	-	-	-	-	-	-	G	T	M	-	-	-	L	L	G	-	-	-	-	L
B.ES.x.LMP0502.DQ141342	M	R	A	K	G	I	R	R	N	Y	Q	H	-	L	W	-	-	-	-	-	-	-	-	R	W	-	-	-	-	-	-	-	-	-	-	G	T	M	-	-	-	L	L	G	-	-	-	-	L
B.ES.x.LMP0503.DQ141343	M	K	V	K	G	I	R	K	N	Y	Q	H	-	L	W	-	-	-	-	-	-	-	-	R	W	-	-	-	-	-	-	-	-	-	-	G	I	M	-	-	-	L	L	G	-	-	-	-	L
B.ES.x.LMP0519.DQ141345	M	K	V	K	G	I	R	K	N	Y	Q	H	-	L	W	-	-	-	-	-	-	-	-	K	W	-	-	-	-	-	-	-	-	-	-	G	I	M	-	-	-	L	L	G	-	-	-	-	M
B.ES.x.LMP0608.DQ448819	M	R	V	R	G	I	K	K	N	Y	L	H	-	L	W	-	-	-	-	-	-	-	-	T	W	-	-	-	-	-	-	-	-	-	-	G	T	M	-	-	-	L	I	W	-	-	-	-	L
B.ES.x.MH01.EF531330	M	R	V	K	G	I	R	K	N	Y	H	H	-	L	W	-	-	-	-	-	-	-	-	K	W	-	-	-	-	-	-	-	-	-	-	G	T	M	-	-	-	L	L	W	-	-	-	-	F
B.ES.x.MH02.EF531331	M	R	V	M	G	I	R	K	N	Y	Q	H	-	L	W	-	-	-	-	-	-	-	-	E	W	-	-	-	-	-	-	-	-	-	-	G	T	M	-	-	-	L	L	G	-	-	-	-	M
B.ES.x.MH04.EF531333	M	R	V	K	G	I	R	K	N	Y	Q	H	-	L	W	-	-	-	-	-	-	-	-	R	W	-	-	-	-	-	-	-	-	-	-	G	T	M	-	-	-	F	L	W	-	-	-	-	L
B.ES.x.P2317_2.JX422195	M	R	V	K	E	T	R	K	N	W	Q	H	-	W	G	-	-	-	-	-	-	-	-	K	W	-	-	-	-	-	-	-	-	-	-	G	I	L	-	-	-	L	L	G	-	-	-	-	M
B.FR.00.309_L_1.AY535455	M	R	V	K	G	I	R	K	N	F	Q	G	-	H	L	-	-	-	-	-	-	-	-	W	K	-	-	-	-	-	-	-	-	-	W	G	I	M	-	-	-	L	L	G	-	-	-	-	I
B.FR.00.310103.KC699018	M	K	V	K	E	I	M	K	N	C	P	N	-	L	W	-	-	-	-	-	-	-	-	R	W	-	-	-	-	-	-	-	-	-	-	G	I	M	-	-	-	F	L	G	-	-	-	-	M
B.FR.00.750905.KC699022	M	R	V	K	G	I	R	K	N	C	Q	H	-	L	W	-	-	-	-	-	-	-	-	R	W	G	I	-	-	-	-	-	W	R	W	G	M	M	-	-	-	L	L	G	-	-	-	-	M
B.FR.05.DEMB05FR001.JX140652	M	R	V	R	G	I	R	K	N	Y	Q	H	-	L	W	-	-	-	-	-	-	-	-	T	W	-	-	-	-	-	-	-	-	-	-	G	I	M	-	-	-	L	F	G	-	-	-	-	M
B.FR.07.590110.KC699029	M	R	V	M	G	-	-	-	N	Y	Q	N	-	L	W	-	-	-	-	-	-	-	-	R	W	G	-	-	-	-	-	-	W	R	W	G	T	M	-	-	-	L	F	G	-	-	-	-	I
B.FR.07.590111.KC699030	M	R	V	R	E	I	R	R	N	C	Q	Q	R	F	W	-	-	-	-	-	-	-	-	R	W	-	-	-	-	-	-	-	-	-	-	G	T	M	-	-	-	L	L	G	-	-	-	-	M
B.FR.08.330424.KC699028	M	K	A	K	G	I	R	K	S	W	Q	L	-	-	L	-	-	-	-	-	-	-	-	R	G	-	-	-	-	-	-	-	-	-	-	G	I	L	-	-	-	L	L	G	-	-	M	L	M
B.FR.08.750214.KC699032	M	R	A	R	E	I	R	K	N	C	Q	H	-	L	W	-	-	-	-	-	-	-	-	K	W	-	-	-	-	-	-	-	-	-	-	G	I	M	-	-	-	L	L	G	-	-	-	-	M
B.FR.08.940139.KC699038	M	R	V	T	G	I	R	K	N	Y	Q	G	-	W	W	-	-	-	-	-	-	-	-	R	G	-	-	-	-	-	-	-	-	-	-	G	I	L	-	-	-	L	L	G	-	-	-	-	I
B.FR.08.940140.KC699039	M	K	A	K	G	I	R	K	N	Y	Q	P	-	W	W	-	-	-	-	-	-	-	-	K	W	-	-	-	-	-	-	-	-	-	-	G	T	M	-	-	-	L	L	G	-	-	-	-	M
B.FR.08.DEMB08FR002.JX140654	M	K	V	K	E	T	M	R	N	Y	Q	H	Y	L	W	-	-	-	-	-	-	-	-	K	W	-	-	-	-	-	-	-	-	-	-	G	I	M	-	-	-	L	L	G	-	-	-	-	M
B.FR.09.770203.KC699035	M	K	V	K	G	I	R	K	N	Y	Q	H	W	W	W	-	-	-	-	-	-	-	-	R	G	-	-	-	-	-	-	-	-	-	-	G	I	L	-	-	-	L	L	G	-	-	-	-	I
B.FR.09.840104.KC699036	M	R	V	K	G	I	R	K	N	C	Q	N	-	L	W	-	-	-	-	-	-	-	-	R	W	-	-	-	-	-	-	-	-	-	-	G	M	M	-	-	-	L	L	G	-	-	-	-	M
B.FR.09.920414.KC699037	M	K	V	K	G	T	R	R	N	Y	Q	H	-	L	W	-	-	-	-	-	-	-	-	R	W	-	-	-	-	-	-	-	-	-	-	G	I	M	-	-	-	L	L	G	-	-	-	-	M
B.FR.09.DEMB09FR001.KF716494	M	K	V	R	V	T	R	K	N	C	Q	H	-	L	W	-	-	-	-	-	-	-	-	R	G	G	I	-	-	-	-	-	W	R	W	G	M	M	-	-	-	L	L	G	-	-	-	-	M
B.FR.09.DEMB09FR002.KF716495	M	K	V	K	E	I	R	K	N	Y	Q	H	-	L	W	-	-	-	-	-	-	-	-	R	W	-	-	-	-	-	-	-	-	-	-	G	M	M	-	-	-	L	L	G	-	-	-	-	R
B.FR.10.660118.KC699031	M	R	V	K	G	I	R	K	N	Y	Q	R	-	L	W	-	-	-	-	-	-	-	-	R	G	-	-	-	-	-	-	-	-	-	-	G	T	L	-	-	-	L	L	G	-	-	-	-	M
B.FR.10.751734.KC699034	M	R	V	M	G	T	K	R	N	C	Q	H	-	L	W	-	-	-	-	-	-	-	-	R	W	-	-	-	-	-	-	-	-	-	-	G	I	M	-	-	-	L	L	G	-	-	-	-	M
B.FR.11.DEMB11FR001.KF716496	M	K	V	K	K	T	R	K	-	-	-	H	-	L	W	-	-	-	-	-	-	-	-	R	W	-	-	-	-	-	-	-	-	-	-	G	I	L	-	-	-	L	L	G	-	-	-	-	I
B.FR.88.36.KC699002	M	K	A	K	E	T	R	K	N	Y	Q	H	-	L	W	-	-	-	-	-	-	-	-	R	W	-	-	-	-	-	-	-	-	-	-	G	I	M	-	-	-	L	L	G	-	-	-	-	M
B.FR.88.529.KC699006	M	K	V	K	G	I	K	K	N	C	Q	H	-	L	W	-	-	-	-	-	-	-	-	R	W	-	-	-	-	-	-	-	-	-	-	G	I	M	-	-	-	L	L	G	-	-	-	-	M
B.FR.88.562.KC699011	M	R	V	K	G	I	R	K	N	Y	Q	H	-	L	W	-	-	-	-	-	-	-	-	R	W	-	-	-	-	-	-	-	-	-	-	G	T	M	-	-	-	L	L	G	-	-	-	-	M
B.FR.89.1058.KC699010	M	R	V	M	E	I	K	Q	N	Y	Q	H	-	L	W	-	-	-	-	-	-	-	-	R	W	-	-	-	-	-	-	-	-	-	-	G	T	M	-	-	-	L	L	G	-	-	-	-	I
B.FR.89.1197.KC699007	M	R	V	T	E	I	R	R	N	Y	Q	H	-	W	W	-	-	-	-	-	-	-	-	K	W	-	-	-	-	-	-	-	-	-	-	G	T	M	-	-	-	L	L	G	-	-	-	-	I
B.FR.89.657.KC699009	M	K	V	K	E	I	R	K	N	Y	Q	A	-	L	W	-	-	-	-	-	-	-	-	K	W	-	-	-	-	-	-	-	-	-	-	G	T	M	-	-	-	L	L	G	-	-	-	-	I
B.FR.89.749.KC699008	M	K	V	K	E	T	R	K	N	Y	Q	H	-	L	W	-	-	-	-	-	-	-	-	R	W	-	-	-	-	-	-	-	-	-	-	G	T	M	-	-	-	L	L	G	-	-	-	-	M
B.FR.89.757.KC699003	M	R	V	T	G	S	R	K	N	Y	Q	H	-	L	W	-	-	-	-	-	-	-	-	R	W	-	-	-	-	-	-	-	-	-	-	G	I	M	-	-	-	L	L	G	-	-	-	-	I
B.FR.89.819.KC699004	M	R	V	M	E	I	R	K	S	C	Q	H	-	W	W	-	-	-	-	-	-	-	-	K	W	-	-	-	-	-	-	-	-	-	-	G	I	M	-	-	-	L	L	G	-	-	-	-	I
B.FR.91.1639.KC699005	M	R	A	K	G	I	K	K	N	Y	Q	H	-	W	W	-	-	-	-	-	-	-	-	G	W	-	-	-	-	-	-	-	-	-	-	G	T	L	-	-	-	L	L	G	-	-	-	-	M
B.FR.91.1644.KC699001	M	R	V	M	G	I	G	K	N	-	-	Y	-	F	W	-	-	-	-	-	-	-	-	R	W	-	-	-	-	-	-	-	-	-	-	G	T	W	-	-	-	L	L	G	-	-	-	-	I
B.FR.92.92FR_BX08.AY713411	M	K	V	K	E	T	R	K	N	Y	Q	H	-	L	W	-	-	-	-	-	-	-	-	K	W	-	-	-	-	-	-	-	-	-	-	G	T	M	-	-	-	L	L	G	-	-	-	-	M
B.FR.92.PHI120.AF041125	M	R	V	K	G	I	R	R	N	Y	Q	H	-	L	W	-	-	-	-	-	-	-	-	R	W	-	-	-	-	-	-	-	-	-	-	G	I	M	-	-	-	L	L	G	-	-	-	-	I
B.FR.93.153_10.AY535498	M	R	V	K	G	I	R	K	N	Y	Q	H	-	L	L	-	-	-	-	-	-	-	-	W	R	-	-	-	-	-	-	-	-	-	W	G	I	M	-	-	-	L	L	G	-	-	-	-	M
B.FR.93.159_10.AY535471	M	R	V	K	G	I	R	R	N	Y	Q	P	-	L	W	-	-	-	-	-	-	-	-	R	W	-	-	-	-	-	-	-	-	-	-	G	I	M	-	-	-	L	L	G	-	-	-	-	L
B.FR.93.PHI146.AF041127	M	K	A	K	G	I	R	K	N	Y	Q	H	-	L	W	-	-	-	-	-	-	-	-	R	G	G	I	-	-	-	-	-	W	R	W	G	I	M	-	-	-	L	L	G	-	-	-	-	M
B.FR.93.PIH155.AF041130	M	R	V	K	E	I	R	K	N	Y	Q	R	-	L	W	-	-	-	-	-	-	-	-	R	G	-	-	-	-	-	-	-	-	-	-	G	T	L	-	-	-	L	L	G	-	-	-	-	M
B.FR.93.PIH160.AF041131	M	R	V	K	E	T	K	K	S	Y	Q	H	-	L	W	-	-	-	-	-	-	-	-	K	W	-	-	-	-	-	-	-	-	-	-	G	T	M	-	-	-	L	L	G	-	-	-	-	M
B.FR.95.PIH373.AF041134	M	R	V	K	E	I	R	R	N	Y	Q	N	-	L	W	-	-	-	-	-	-	-	-	T	W	-	-	-	-	-	-	-	-	-	-	G	I	L	-	-	-	L	L	G	-	-	-	-	I
B.FR.95.PIH374.AF041133	M	R	A	K	G	M	R	K	N	Y	Q	H	-	L	W	-	-	-	-	-	-	-	-	R	W	-	-	-	-	-	-	-	-	-	-	G	M	M	-	-	-	L	L	G	-	-	-	-	I
B.FR.97.130203.KC699014	M	R	A	K	E	T	R	K	N	Y	Q	H	-	L	W	-	-	-	-	-	-	-	-	R	W	-	-	-	-	-	-	-	-	-	-	G	I	M	-	-	-	L	L	G	-	-	-	-	M
B.FR.97.440102.KC699016	M	R	V	M	G	I	R	K	N	Y	Q	H	-	L	W	-	-	-	-	-	-	-	-	R	G	-	-	-	-	-	-	-	-	-	-	G	T	L	-	-	-	L	L	G	-	-	-	-	I
B.FR.97.440104.KC699017	M	R	A	R	G	I	K	K	N	C	Q	L	-	L	W	-	-	-	-	-	-	-	-	R	G	-	-	-	-	-	-	-	-	-	-	G	I	L	-	-	-	L	L	G	-	-	-	-	M
B.FR.97.60101.KC699012	M	R	V	K	E	I	R	K	N	Y	Q	H	-	L	W	-	-	-	-	-	-	-	-	K	W	-	-	-	-	-	-	-	-	-	-	G	I	M	-	-	-	L	L	G	-	-	-	-	I
B.FR.97.751102.KC699024	M	R	A	K	G	T	K	K	N	Y	Q	H	-	L	W	-	-	-	-	-	-	-	-	R	W	-	-	-	-	-	-	-	-	-	-	G	I	M	-	-	-	L	L	G	-	-	-	-	M
B.FR.98.750705.KC699020	M	R	V	K	E	I	K	K	N	C	Q	R	-	L	W	-	-	-	-	-	-	-	-	R	W	-	-	-	-	-	-	-	-	-	-	G	I	M	-	-	-	L	L	G	-	-	-	-	M
B.FR.98.920203.KC699026	M	K	V	K	E	I	R	K	N	Y	Q	H	-	W	W	-	-	-	-	-	-	-	-	K	W	-	-	-	-	-	-	-	-	-	-	G	I	M	-	-	-	L	L	G	-	-	-	-	M
B.FR.99.130206.KC699015	M	R	V	K	E	I	K	K	N	Y	Q	H	-	S	W	-	-	-	-	-	-	-	-	K	G	G	I	-	-	-	-	-	W	K	W	G	I	M	-	-	-	L	L	G	-	-	-	-	M
B.FR.99.60204.KC699013	M	R	V	T	G	S	W	K	N	Y	Q	H	-	L	W	-	-	-	-	-	-	-	-	G	W	-	-	-	-	-	-	-	-	-	-	S	T	L	-	-	-	F	L	G	-	-	-	-	I
B.FR.99.750710.KC699021	M	K	V	R	G	T	R	R	N	Y	Q	H	-	L	W	-	-	-	-	-	-	-	-	R	W	-	-	-	-	-	-	-	-	-	-	G	T	M	-	-	-	L	L	G	-	-	-	-	M
B.FR.99.751002.KC699023	M	R	V	K	G	I	R	K	T	W	K	H	-	F	W	-	-	-	-	-	-	-	-	K	G	-	-	-	-	-	-	-	-	-	-	G	I	M	-	-	-	L	L	G	-	-	-	M	L
B.FR.99.751401.KC699025	M	K	V	K	G	T	K	K	N	Y	Q	R	-	L	W	-	-	-	-	-	-	-	-	R	W	-	-	-	-	-	-	-	-	-	-	G	T	M	-	-	-	L	L	G	-	-	-	-	M
B.FR.99.P3_1.KF695111	M	R	A	K	G	K	-	-	-	Y	Q	H	-	L	W	-	-	-	-	-	-	-	-	R	W	G	-	-	-	-	-	-	W	R	W	G	T	M	-	-	-	L	L	G	-	-	-	-	M
B.FR.x.208.EF033658	M	R	V	K	G	M	R	K	N	Y	Q	H	-	R	W	-	-	-	-	-	-	-	-	K	G	-	-	-	-	-	-	-	-	-	-	G	I	L	-	-	-	L	L	G	-	-	-	-	M
B.FR.x.CHA.AF321080	M	R	V	K	G	I	W	R	N	C	Q	L	-	L	W	-	-	-	-	-	-	-	-	R	W	-	-	-	-	-	-	-	-	-	-	G	P	L	-	-	-	L	F	G	-	-	-	-	I
B.GA.88.OYI_397.M26727	M	T	A	R	G	T	R	K	N	Y	Q	R	-	L	W	-	-	-	-	-	-	-	-	R	W	-	-	-	-	-	-	-	-	-	-	G	T	M	-	-	-	L	L	G	-	-	-	-	M
B.GB.00.patient_MM4.JN034158	M	T	V	K	E	I	R	R	N	Y	Q	H	-	L	W	-	-	-	-	-	-	-	-	K	W	-	-	-	-	-	-	-	-	-	-	G	T	M	-	-	-	L	L	G	-	-	-	-	I
B.GB.01.patient_MM8.JN034139	M	R	A	R	G	I	R	K	N	C	Q	L	-	L	W	-	-	-	-	-	-	-	-	R	W	-	-	-	-	-	-	-	-	-	-	G	T	M	-	-	-	L	L	G	-	-	-	-	M
B.GB.04.MM42d22_GN1.HM586198	M	K	V	K	G	I	R	K	N	W	H	N	-	L	G	-	-	-	-	-	-	-	-	K	W	-	-	-	-	-	-	-	-	-	-	G	S	L	-	-	-	L	F	G	-	-	-	-	M
B.GB.05.MM45d22_GN1.HM586210	M	R	V	K	E	I	M	K	S	W	Q	H	-	W	W	-	-	-	-	-	-	-	-	K	G	-	-	-	-	-	-	-	-	-	-	G	I	L	-	-	-	L	L	G	-	-	-	-	I
B.GB.05.P1_DAY_1.FJ653437	M	R	V	K	G	I	R	R	T	Y	Q	Y	-	F	W	-	-	-	-	-	-	-	-	T	W	-	-	-	-	-	-	-	-	-	-	G	T	M	-	-	-	L	L	G	-	-	-	-	I
B.GB.07.UKBH1BD9.JF706474	M	K	V	K	E	T	R	K	N	Y	Q	H	-	L	W	-	-	-	-	-	-	-	-	K	W	-	-	-	-	-	-	-	-	-	-	G	I	L	-	-	-	L	L	G	-	-	-	-	I
B.GB.08.B200_B12.HQ595768	M	R	V	M	G	I	R	K	N	Y	Q	H	-	W	W	-	-	-	-	-	-	-	-	I	W	-	-	-	-	-	-	-	-	-	-	G	T	M	-	-	-	L	L	G	-	-	-	-	L
B.GB.08.B650c_E2.HQ595771	M	R	V	M	G	I	K	R	S	C	Q	H	-	L	W	-	-	-	-	-	-	-	-	R	W	-	-	-	-	-	-	-	-	-	-	G	I	M	-	-	-	L	L	G	-	-	-	-	M
B.GB.08.B653_C7.HQ595772	M	R	A	K	G	I	K	R	N	Y	Q	N	-	L	W	-	-	-	-	-	-	-	-	K	G	-	-	-	-	-	-	-	-	-	-	G	T	L	-	-	-	L	L	G	-	-	-	-	M
B.GB.08.C500_G5.HQ595774	M	R	V	K	E	T	R	K	N	Y	Q	H	-	L	W	-	-	-	-	-	-	-	-	G	W	-	-	-	-	-	-	-	-	-	-	G	I	L	-	-	-	L	L	G	-	-	-	-	M
B.GB.08.CH080038_e_p2.HM204627	M	R	V	K	G	I	R	K	S	W	Q	L	-	L	W	-	-	-	-	-	-	-	-	K	G	-	-	-	-	-	-	-	-	-	-	G	T	L	-	-	-	L	L	G	-	-	-	-	I
B.GB.08.CH080046_e_p1.HM204628	M	R	V	M	G	T	R	K	N	Y	Q	D	-	L	W	-	-	-	-	-	-	-	-	R	W	-	-	-	-	-	-	-	-	-	-	G	I	M	-	-	-	F	L	G	-	-	-	-	M
B.GB.08.CH080052_e_p1.HM204629	M	K	V	K	E	T	K	K	N	C	R	H	-	W	W	-	-	-	-	-	-	-	-	K	W	-	-	-	-	-	-	-	-	-	-	G	I	M	-	-	-	L	L	G	-	-	-	-	M
B.GB.08.CH080060_e_p1.HM204630	M	R	A	R	G	T	R	R	N	W	Q	Q	-	W	W	-	-	-	-	-	-	-	-	R	G	-	-	-	-	-	-	-	-	-	-	G	I	L	-	-	-	L	L	G	-	-	-	-	M
B.GB.08.CH080071_e_p2.HM204631	M	K	V	K	E	T	R	K	N	W	M	H	-	W	L	-	-	-	-	-	-	-	-	W	R	-	-	-	-	-	-	-	-	-	W	G	I	M	-	-	-	L	L	G	-	-	-	-	M
B.GB.08.CH080087_e_p1.HM204632	M	K	A	K	E	T	R	K	N	C	W	H	-	L	W	-	-	-	-	-	-	-	-	R	W	-	-	-	-	-	-	-	-	-	-	G	L	M	-	-	-	I	F	G	-	-	-	-	M
B.GB.08.CH080095_e_p1.HM204633	M	K	V	M	G	I	R	R	N	Y	Q	H	-	L	W	-	-	-	-	-	-	-	-	R	W	-	-	-	-	-	-	-	-	-	-	G	T	M	-	-	-	L	L	G	-	-	-	-	M
B.GB.08.CH080128_e_p1.HM204636	M	R	V	R	G	T	K	K	N	Y	Q	L	-	L	W	-	-	-	-	-	-	-	-	R	W	-	-	-	-	-	-	-	-	-	-	G	M	M	-	-	-	L	L	G	-	-	-	-	M
B.GB.08.CH080134_e_p1.HM204637	M	K	A	K	G	I	R	K	N	C	Q	H	-	L	W	-	-	-	-	-	-	-	-	R	W	-	-	-	-	-	-	-	-	-	-	G	M	L	-	-	-	L	L	G	-	-	-	-	M
B.GB.08.CH080142_e_p1.HM204638	M	R	A	K	E	I	R	K	N	C	Q	H	-	F	W	-	-	-	-	-	-	-	-	R	W	-	-	-	-	-	-	-	-	-	-	G	I	M	-	-	-	L	L	G	-	-	-	-	I
B.GB.08.CH080156_e_p1.HM204639	M	R	V	K	G	I	K	K	N	Y	Q	R	-	L	W	-	-	-	-	-	-	-	-	R	W	-	-	-	-	-	-	-	-	-	-	G	T	M	-	-	-	L	L	G	-	-	-	-	M
B.GB.08.CH080169_e_p1.HM204640	M	R	V	M	G	I	R	R	N	C	Q	R	-	L	W	-	-	-	-	-	-	-	-	R	W	-	-	-	-	-	-	-	-	-	-	G	T	L	-	-	-	L	L	G	-	-	-	-	M
B.GB.08.CH080175_e_p2.HM204641	M	R	A	K	G	I	R	K	N	Y	Q	P	-	L	W	-	-	-	-	-	-	-	-	K	W	-	-	-	-	-	-	-	-	-	-	G	I	M	-	-	-	L	L	G	-	-	-	M	L
B.GB.08.CH080183_e_p1.HM204642	M	K	V	K	G	T	R	K	N	Y	Q	H	-	L	W	-	-	-	-	-	-	-	-	G	W	G	M	-	-	-	-	-	W	S	W	G	I	M	-	-	-	L	L	G	-	-	-	-	M
B.GB.08.CH080191_e_p1.HM204643	M	R	V	T	G	T	R	K	N	Y	Q	R	-	L	W	-	-	-	-	-	-	-	-	K	W	-	-	-	-	-	-	-	-	-	-	G	M	M	-	-	-	L	L	G	-	-	-	-	L
B.GB.08.CH080203_e_p1.HM204644	M	R	A	M	E	I	R	K	N	Y	Q	N	-	W	W	-	-	-	-	-	-	-	-	R	G	-	-	-	-	-	-	-	-	-	-	G	I	L	-	-	-	L	L	G	-	-	-	-	M
B.GB.08.CH080225_e_p2.HM204646	M	K	A	K	E	T	R	K	N	W	Q	H	-	L	L	-	-	-	-	-	-	-	-	W	R	-	-	-	-	-	-	-	-	-	G	G	I	M	-	-	-	L	L	G	-	-	-	-	M
B.GB.08.CH080258_e_p2.HM204647	M	R	V	R	G	I	K	R	N	C	Q	R	-	L	W	-	-	-	-	-	-	-	-	R	W	-	-	-	-	-	-	-	-	-	-	G	T	L	-	-	-	L	L	G	-	-	-	-	I
B.GB.08.D650_E9.HQ595775	M	R	A	K	G	I	R	K	N	C	Q	H	-	W	W	-	-	-	-	-	-	-	-	W	R	-	-	-	-	-	-	-	-	-	W	G	T	M	-	-	-	L	L	G	-	-	-	-	M
B.GB.08.E214_E1.HQ595776	M	R	V	T	G	I	W	K	N	Y	Q	D	-	L	W	-	-	-	-	-	-	-	-	R	G	G	I	-	-	-	-	-	W	K	W	G	I	M	-	-	-	L	L	G	-	-	-	-	M
B.GB.08.F455b_B4.HQ595778	M	R	V	R	E	T	R	T	N	W	P	R	-	W	W	-	-	-	-	-	-	-	-	R	G	-	-	-	-	-	-	-	-	-	-	G	T	L	-	-	-	L	L	G	-	-	-	-	I
B.GB.08.G125b_H6.HQ595779	M	R	V	K	G	I	K	R	N	W	Q	R	-	L	W	-	-	-	-	-	-	-	-	R	W	-	-	-	-	-	-	-	-	-	-	G	T	M	-	-	-	L	L	G	-	-	-	-	M
B.GB.08.G230_H7.HQ595780	M	R	V	K	K	I	R	K	N	Y	Q	H	-	L	W	-	-	-	-	-	-	-	-	R	W	-	-	-	-	-	-	-	-	-	-	G	T	L	-	-	-	L	L	G	-	-	-	-	I
B.GB.08.G435_G3.HQ595781	M	R	A	R	G	I	R	R	N	Y	Q	H	-	L	W	-	-	-	-	-	-	-	-	R	W	-	-	-	-	-	-	-	-	-	-	G	T	M	-	-	-	L	L	G	-	-	-	-	M
B.GB.08.M425_B8.HQ595788	M	K	A	R	G	T	R	R	N	Y	Q	H	-	W	W	-	-	-	-	-	-	-	-	K	R	-	-	-	-	-	-	-	-	-	-	G	I	L	-	-	-	L	L	G	-	-	-	-	M
B.GB.08.M535_A7.HQ595790	M	R	V	K	G	I	R	K	N	Y	Q	H	-	L	W	-	-	-	-	-	-	-	-	K	G	-	-	-	-	-	-	-	-	-	-	G	I	L	-	-	-	L	L	G	-	-	-	-	I
B.GB.08.P362_E1.HQ595792	M	K	V	K	E	T	K	K	N	Y	Q	H	-	L	W	-	-	-	-	-	-	-	-	K	W	-	-	-	-	-	-	-	-	-	-	G	I	I	-	-	-	I	L	V	-	-	-	-	M
B.GB.08.Q230_F6.HQ595794	M	R	V	M	E	T	R	K	N	Y	Q	R	-	L	W	-	-	-	-	-	-	-	-	K	W	-	-	-	-	-	-	-	-	-	-	G	M	M	-	-	-	L	L	G	-	-	-	-	M
B.GB.08.R232_F6.HQ595795	M	K	V	K	G	T	R	K	N	Y	Q	H	-	L	W	-	-	-	-	-	-	-	-	R	G	-	-	-	-	-	-	-	-	-	-	G	S	L	-	-	-	L	L	G	-	-	-	-	M
B.GB.08.S230_A12.HQ595798	M	R	V	K	G	I	R	M	N	W	Q	H	-	L	W	-	-	-	-	-	-	-	-	R	W	-	-	-	-	-	-	-	-	-	-	G	T	M	-	-	-	L	L	G	-	-	-	-	I
B.GB.08.T460_C6.HQ595803	M	R	A	K	G	I	R	K	N	Y	Q	H	-	L	W	-	-	-	-	-	-	-	-	R	W	-	-	-	-	-	-	-	-	-	-	G	T	M	-	-	-	L	L	G	-	-	-	-	L
B.GB.09.A626_p1.JF680906	M	R	V	K	G	I	R	K	N	Y	Q	N	-	L	W	-	-	-	-	-	-	-	-	R	G	-	-	-	-	-	-	-	-	-	-	G	T	L	-	-	-	L	L	G	-	-	-	-	M
B.GB.09.B400_G4.HQ595769	M	K	V	K	G	T	R	R	N	Y	Q	H	-	L	W	-	-	-	-	-	-	-	-	K	W	-	-	-	-	-	-	-	-	-	-	G	M	M	-	-	-	L	L	G	-	-	-	-	M
B.GB.09.B520_A3.HQ595770	M	T	V	K	E	T	R	K	N	Y	Q	N	-	L	W	-	-	-	-	-	-	-	-	R	W	-	-	-	-	-	-	-	-	-	-	G	T	M	-	-	-	L	F	G	-	-	-	-	M
B.GB.09.C600_p1.JF680909	M	R	V	T	G	I	R	K	N	Y	Q	H	-	L	W	-	-	-	-	-	-	-	-	R	W	-	-	-	-	-	-	-	-	-	-	G	T	M	-	-	-	L	L	G	-	-	-	-	M
B.GB.09.C625_p1.JF680910	M	K	V	M	G	I	R	K	N	Y	Q	Q	-	L	W	-	-	-	-	-	-	-	-	T	W	-	-	-	-	-	-	-	-	-	-	G	T	M	-	-	-	L	L	G	-	-	-	-	M
B.GB.09.E355_A10.HQ595777	M	T	V	K	G	I	R	K	N	Y	Q	N	-	L	W	-	-	-	-	-	-	-	-	R	W	-	-	-	-	-	-	-	-	-	-	G	I	T	-	-	-	L	L	G	-	-	-	-	M
B.GB.09.F432b_p1.JF680911	M	K	V	K	G	I	R	K	N	Y	Q	R	-	L	W	-	-	-	-	-	-	-	-	R	W	-	-	-	-	-	-	-	-	-	-	G	I	M	-	-	-	L	L	G	-	-	-	-	M
B.GB.09.G652_p5.JF680913	M	R	V	M	G	T	R	K	N	Y	Q	Y	-	L	W	-	-	-	-	-	-	-	-	R	G	-	-	-	-	-	-	-	-	-	-	A	T	L	-	-	-	L	L	G	-	-	-	-	I
B.GB.09.J525_E4.HQ595783	M	K	V	R	E	T	K	K	N	Y	Q	L	-	L	W	-	-	-	-	-	-	-	-	R	W	-	-	-	-	-	-	-	-	-	-	G	I	M	-	-	-	L	L	G	-	-	-	-	M
B.GB.09.L000b_p1.JF680919	M	R	V	R	G	I	M	R	N	W	Q	H	-	S	W	-	-	-	-	-	-	-	-	T	W	-	-	-	-	-	-	-	-	-	-	G	T	M	-	-	-	L	L	G	-	-	-	-	M
B.GB.09.L320_p1.JF680920	M	R	V	K	G	T	R	K	N	Y	Q	H	-	W	W	-	-	-	-	-	-	-	-	K	G	-	-	-	-	-	-	-	-	-	-	G	T	L	-	-	-	L	L	G	-	-	-	-	M
B.GB.09.L563_H1.HQ595786	M	K	V	K	G	T	R	K	N	C	H	N	-	L	W	-	-	-	-	-	-	-	-	R	W	-	-	-	-	-	-	-	-	-	-	G	I	M	-	-	-	L	L	G	-	-	-	-	M
B.GB.09.M263_p1.JF680923	M	K	V	K	G	I	R	K	N	Y	Q	H	-	W	W	-	-	-	-	-	-	-	-	R	W	-	-	-	-	-	-	-	-	-	G	T	M	M	-	-	-	L	L	G	-	-	-	-	I
B.GB.09.M600c_p1.JF680924	M	K	V	K	E	T	R	K	P	W	Q	S	-	C	W	-	-	-	-	-	-	-	-	R	W	-	-	-	-	-	-	-	-	-	-	G	M	M	-	-	-	L	L	G	-	-	-	-	M
B.GB.09.P150_p1.JF680928	M	R	V	K	G	T	R	K	N	Y	Q	H	-	L	W	-	-	-	-	-	-	-	-	I	G	-	-	-	-	-	-	-	-	-	-	G	T	L	-	-	-	L	L	G	-	-	-	-	M
B.GB.09.P362b_p1.JF680929	M	R	V	K	E	I	R	E	N	C	Q	R	-	L	W	-	-	-	-	-	-	-	-	K	W	G	-	-	-	-	-	-	-	I	M	L	I	M	-	-	-	L	L	G	-	-	-	-	M
B.GB.09.S200c_p1.JF680933	M	R	A	K	G	I	K	R	N	Y	Q	N	-	L	W	-	-	-	-	-	-	-	-	K	G	-	-	-	-	-	-	-	-	-	-	G	T	L	-	-	-	L	L	G	-	-	-	-	M
B.GB.09.S225_E7.HQ595797	M	T	V	M	E	T	R	R	N	C	Q	H	-	W	W	-	-	-	-	-	-	-	-	K	G	-	-	-	-	-	-	-	-	-	-	G	I	L	-	-	-	L	L	G	-	-	-	-	M
B.GB.09.S263_p4.JF680934	M	R	V	K	E	T	R	K	S	C	Q	R	-	L	W	-	-	-	-	-	-	-	-	R	W	-	-	-	-	-	-	-	-	-	-	G	I	M	-	-	-	L	L	G	-	-	-	-	M
B.GB.09.S321_E3.HQ595801	M	R	V	M	G	T	R	K	N	Y	Q	H	-	F	W	-	-	-	-	-	-	-	-	K	W	-	-	-	-	-	-	-	-	-	-	G	T	M	-	-	-	L	L	G	-	-	-	-	M
B.GB.09.S520_G7.HQ595802	M	K	V	K	G	T	K	K	N	W	Q	D	-	L	W	-	-	-	-	-	-	-	-	R	W	-	-	-	-	-	-	-	-	-	-	G	L	M	-	-	-	L	L	G	-	-	-	-	L
B.GB.09.T516_C7.HQ595804	M	R	V	M	G	I	K	K	H	S	T	-	-	-	W	-	-	-	-	-	-	-	-	S	W	-	-	-	-	-	-	-	-	-	-	G	I	L	-	-	-	L	L	G	-	-	-	-	M
B.GB.09.T520b_F9.HQ595805	M	R	A	K	E	I	K	K	N	-	Y	-	-	W	W	-	-	-	-	-	-	-	-	R	W	-	-	-	-	-	-	-	-	-	-	G	I	M	-	-	-	L	L	G	-	-	-	-	M
B.GB.09.W450b_C12.HQ595806	M	K	V	K	G	I	R	K	N	Y	Q	R	-	W	W	-	-	-	-	-	-	-	-	R	W	-	-	-	-	-	-	-	-	-	-	G	M	M	-	-	-	L	L	G	-	-	-	-	M
B.GB.09.W452_p1.JF680937	M	R	V	K	G	T	R	R	N	Y	Q	H	-	L	W	-	-	-	-	-	-	-	-	K	W	-	-	-	-	-	-	-	-	-	-	G	I	M	-	-	-	L	L	G	-	-	-	-	M
B.GB.83.CAM1.D10112	M	R	A	K	G	I	R	K	N	C	Q	R	-	L	W	-	-	-	-	-	-	-	-	R	W	-	-	-	-	-	-	-	-	-	-	G	T	M	-	-	-	L	L	G	-	-	-	-	M
B.GB.86.GB8_C1.Y13716	M	K	A	K	G	T	R	K	N	Y	Q	H	-	L	W	-	-	-	-	-	-	-	-	K	W	-	-	-	-	-	-	-	-	-	-	G	I	M	-	-	-	L	L	G	-	-	-	-	M
B.GB.91.E21LnD13.JF706393	M	R	V	K	G	I	R	R	N	Y	Q	D	-	L	W	-	-	-	-	-	-	-	-	K	W	-	-	-	-	-	-	-	-	-	-	G	I	M	-	-	-	L	L	G	-	-	-	-	I
B.GB.93.NA20_LN23_14_4.JN786861	M	T	V	M	G	I	R	K	N	Y	Q	H	-	L	W	-	-	-	-	-	-	-	-	K	W	-	-	-	-	-	-	-	-	-	-	G	T	M	-	-	-	L	L	G	-	-	-	-	M
B.GB.94.746DEN07.AJ535594	M	R	V	K	G	T	R	K	N	Y	Q	H	-	L	W	-	-	-	-	-	-	-	-	R	W	-	-	-	-	-	-	-	-	-	-	G	I	M	-	-	-	L	L	G	-	-	-	-	L
B.GB.94.749CD352.AJ535607	M	R	V	K	E	T	R	K	N	Y	Q	P	-	L	W	-	-	-	-	-	-	-	-	R	W	-	-	-	-	-	-	-	-	-	-	G	I	T	-	-	-	L	L	G	-	-	-	-	I
B.GB.95.817CD302.AJ535618	M	R	V	K	G	I	R	K	N	-	-	Y	-	L	W	-	-	-	-	-	-	-	-	R	W	-	-	-	-	-	-	-	-	-	-	G	M	M	-	-	-	L	L	G	-	-	-	-	M
B.GB.95.822CD345.AJ535611	M	K	V	K	E	I	R	K	N	L	Q	R	-	L	W	-	-	-	-	-	-	-	-	K	W	-	-	-	-	-	-	-	-	-	-	G	I	M	-	-	-	L	L	G	-	-	-	-	M
B.GB.96.875DEN49.AJ535612	M	K	A	K	G	I	R	R	N	Y	Q	H	-	W	W	-	-	-	-	-	-	-	-	K	G	-	-	-	-	-	-	-	-	-	-	G	T	L	-	-	-	L	L	G	-	-	-	-	M
B.GB.97.CW002.AJ418531	M	K	V	K	G	I	R	K	N	C	Q	R	-	L	W	-	-	-	-	-	-	-	-	R	W	-	-	-	-	-	-	-	-	-	-	G	T	M	-	-	-	L	L	G	-	-	-	-	M
B.GB.97.CW010.AJ418494	M	R	A	K	E	I	R	K	N	Y	Q	H	-	L	W	-	-	-	-	-	-	-	-	K	W	G	-	-	-	-	-	-	-	T	M	L	T	T	-	-	-	L	L	G	-	-	-	-	I
B.GB.97.CW012.AJ418495	M	R	A	K	E	T	R	K	N	Y	Q	H	-	L	W	-	-	-	-	-	-	-	-	R	W	-	-	-	-	-	-	-	-	-	-	G	I	L	-	-	-	L	L	G	-	-	-	-	M
B.GB.97.CW037.AJ418519	M	K	V	K	G	I	R	K	N	C	Q	H	-	L	W	-	-	-	-	-	-	-	-	R	W	-	-	-	-	-	-	-	-	-	-	G	T	M	-	-	-	L	L	G	-	-	-	-	M
B.GB.97.CW048.AJ418521	M	K	V	K	G	M	R	K	N	Y	Q	H	-	L	W	-	-	-	-	-	-	-	-	K	W	-	-	-	-	-	-	-	-	-	-	G	I	L	-	-	-	L	L	G	-	-	-	-	I
B.GB.x.AC_46.U36863	M	R	V	K	E	T	R	K	N	Y	Q	H	-	L	W	-	-	-	-	-	-	-	-	K	W	G	T	M	-	-	-	-	L	Q	W	G	T	M	-	-	-	L	L	G	-	-	-	-	M
B.GB.x.JB.U36869	M	R	V	K	G	I	K	K	N	Y	Q	H	-	L	W	-	-	-	-	-	-	-	-	R	W	-	-	-	-	-	-	-	-	-	-	G	I	M	-	-	-	L	L	G	-	-	-	-	M
B.GB.x.M2424.4_clone3.AJ286342	M	R	A	K	E	I	R	K	N	C	Q	H	-	L	W	-	-	-	-	-	-	-	-	R	W	-	-	-	-	-	-	-	-	-	-	G	T	M	-	-	-	L	L	G	-	-	-	-	M
B.GB.x.M26864_M4C4.U36875	-	E	-	G	G	P	G	-	N	Y	H	H	-	Y	L	-	-	-	-	-	-	-	-	W	R	-	-	-	-	-	-	-	-	-	W	G	T	M	-	-	-	L	L	G	-	-	-	-	M
B.GB.x.M30156_M6C5.U36877	-	E	-	G	G	S	G	-	N	Y	Q	H	-	-	W	-	-	-	-	-	-	-	-	R	W	-	-	-	-	-	-	-	-	-	-	G	T	L	-	-	-	L	L	G	-	-	-	-	M
B.GB.x.M737677_DT14.U36879	M	K	A	K	G	T	R	K	N	Y	Q	H	-	L	W	-	-	-	-	-	-	-	-	R	W	-	-	-	-	-	-	-	-	-	-	G	T	M	-	-	-	L	L	G	-	-	-	-	M
B.GB.x.M737685_DT10.U36880	M	R	V	K	E	I	R	K	N	Y	R	H	-	L	W	-	-	-	-	-	-	-	-	R	W	-	-	-	-	-	-	-	-	-	-	G	T	M	-	-	-	L	L	G	-	-	-	-	M
B.GB.x.MANC.U23487	M	K	V	K	E	I	R	K	N	Y	Q	N	-	L	W	-	-	-	-	-	-	-	-	R	W	-	-	-	-	-	-	-	-	-	-	G	T	L	-	-	-	F	L	G	-	-	-	-	M
B.GB.x.MB314.Y13719	M	R	A	K	G	I	R	K	N	Y	Q	H	-	W	W	-	-	-	-	-	-	-	-	K	G	-	-	-	-	-	-	-	-	-	-	G	T	L	-	-	-	L	L	G	-	-	-	-	I
B.GB.x.PE052_1.AJ286330	M	R	V	K	G	T	K	R	N	Y	Q	L	-	W	W	-	-	-	-	-	-	-	-	R	G	-	-	-	-	-	-	-	-	-	-	G	I	L	-	-	-	L	L	G	-	-	-	-	M
B.GB.x.PE101_1.AJ286332	M	R	A	K	E	I	R	K	S	Y	Q	H	-	L	W	-	-	-	-	-	-	-	-	K	W	-	-	-	-	-	-	-	-	-	-	G	I	M	-	-	-	L	L	G	-	-	-	-	M
B.GB.x.PE104_38.AJ286334	M	R	V	K	G	T	R	K	S	C	Q	P	-	L	W	-	-	-	-	-	-	-	-	T	W	-	-	-	-	-	-	-	-	-	-	G	M	M	-	-	-	L	L	G	-	-	-	-	M
B.GB.x.PE106_4.AJ286336	M	K	A	K	G	I	R	K	N	C	Q	R	-	L	W	-	-	-	-	-	-	-	-	W	R	-	-	-	-	-	-	-	-	-	W	G	T	M	-	-	-	L	L	G	-	-	-	-	M
B.GB.x.PE124_1.AJ286337	M	R	V	M	E	I	R	R	N	Y	Q	P	-	L	W	-	-	-	-	-	-	-	-	T	W	-	-	-	-	-	-	-	-	-	-	G	T	M	-	-	-	L	L	G	-	-	-	-	M
B.GB.x.PE131_3.AJ286339	M	K	V	K	G	I	R	K	N	Y	Q	H	-	L	W	-	-	-	-	-	-	-	-	R	W	-	-	-	-	-	-	-	-	-	-	G	T	M	-	-	-	L	L	G	-	-	-	-	M
B.GB.x.UK1BR_15.AF491740	M	R	V	M	G	I	M	R	N	Y	Q	H	-	L	W	-	-	-	-	-	-	-	-	K	W	-	-	-	-	-	-	-	-	-	G	T	M	M	-	-	-	L	L	G	-	-	-	-	I
B.GB.x.UK7br2.JN002029	M	R	V	K	E	K	-	-	-	Y	Q	H	-	L	W	-	-	-	-	-	-	-	-	R	W	G	W	-	-	-	-	-	-	R	W	G	T	M	-	-	-	L	L	G	-	-	-	-	M
B.GB.x.WB.U36882	M	R	V	K	G	I	R	N	N	-	-	Y	-	L	W	-	-	-	-	-	-	-	-	K	W	-	-	-	-	-	-	-	-	-	-	G	T	M	-	-	-	L	L	G	-	-	-	-	M
B.GE.03.03GEMZ004.DQ207940	M	K	A	K	G	I	R	K	N	C	Q	F	-	W	W	-	-	-	-	-	-	-	-	K	G	-	-	-	-	-	-	-	-	-	-	G	I	L	-	-	-	L	L	G	-	-	-	-	M
B.GE.03.03GEMZ010.DQ207942	M	R	V	R	G	I	R	R	N	Y	Q	P	-	L	W	-	-	-	-	-	-	-	-	R	W	-	-	-	-	-	-	-	-	-	-	G	I	V	-	-	-	L	L	G	-	-	-	-	M
B.GM.09.N059733.HQ385456	M	R	V	K	G	I	R	K	T	Y	Q	H	-	F	W	-	-	-	-	-	-	-	-	K	G	-	-	-	-	-	-	-	-	-	-	G	I	L	-	-	-	L	L	G	-	-	-	-	L
B.HT.05.05HT_129389.EU839602	M	R	V	K	G	I	R	K	N	Y	Q	H	-	W	W	-	-	-	-	-	-	-	-	T	W	-	-	-	-	-	-	-	-	-	-	G	T	L	-	-	-	L	L	G	-	-	-	-	M
B.HT.05.05HT_129517.EU839600	M	R	V	K	E	I	R	K	N	-	-	Y	-	L	W	-	-	-	-	-	-	-	-	K	W	-	-	-	-	-	-	-	-	-	-	G	I	M	-	-	-	L	L	G	-	-	-	-	M
B.IN.x.11807.EF694037	M	R	V	T	G	I	R	R	N	Y	Q	G	-	L	W	-	-	-	-	-	-	-	-	R	W	-	-	-	-	-	-	-	-	-	-	G	T	K	-	-	-	L	F	G	-	-	-	-	I
B.IT.05.131_D1.GU191372	M	R	V	R	V	I	R	K	S	C	Q	Q	-	F	W	-	-	-	-	-	-	-	-	K	W	-	-	-	-	-	-	-	-	-	-	G	T	L	-	-	-	L	L	G	-	-	-	-	I
B.IT.09.P400_p2.JF680930	M	R	V	K	G	I	R	K	N	C	Q	H	-	W	W	-	-	-	-	-	-	-	-	K	G	-	-	-	-	-	-	-	-	-	-	G	I	L	-	-	-	L	L	G	-	-	-	-	M
B.IT.09.T300b_p2.JF680936	M	K	V	M	G	I	R	K	N	Y	Q	R	-	L	W	-	-	-	-	-	-	-	-	I	W	-	-	-	-	-	-	-	-	-	G	G	M	M	-	-	-	L	L	G	-	-	-	-	M
B.IT.92.136_3_CHILD_2.KF061032	M	R	V	R	G	I	R	K	N	C	Q	R	-	L	W	-	-	-	-	-	-	-	-	K	W	-	-	-	-	-	-	-	-	-	-	G	T	M	-	-	-	L	L	G	-	-	-	-	M
B.IT.94.306_9_CHILD_1.KF061031	M	R	V	M	E	T	K	K	N	W	Q	H	-	L	L	-	-	-	-	-	-	-	-	K	W	-	-	-	-	-	-	-	-	-	-	G	I	M	-	-	-	L	L	G	-	-	-	-	I
B.IT.95.TRO_11.AY835445	M	R	A	K	G	I	R	K	N	C	Q	H	-	L	W	-	-	-	-	-	-	-	-	I	W	-	-	-	-	-	-	-	-	-	-	G	T	M	-	-	-	L	L	G	-	-	-	-	M
B.IT.96.PVO_4.AY835444	M	R	V	T	G	I	R	K	N	Y	Q	H	-	S	W	-	-	-	-	-	-	-	-	R	W	-	-	-	-	-	-	-	-	-	-	G	M	M	-	-	-	L	L	G	-	-	-	-	M
B.JM.05.05JM_KJ108.EU839605	M	R	V	R	G	I	K	K	N	C	Q	R	-	L	W	-	-	-	-	-	-	-	-	K	W	-	-	-	-	-	-	-	-	-	-	G	I	M	-	-	-	L	L	G	-	-	-	-	M
B.JM.08.N242_p1.JF680925	M	R	V	M	A	I	R	K	N	C	Q	D	-	W	W	-	-	-	-	-	-	-	-	R	G	-	-	-	-	-	-	-	-	-	-	G	I	L	-	-	-	L	L	G	-	-	-	-	I
B.JM.09.09JM_PF09WX.HM030564	M	R	V	K	V	M	K	K	N	W	Q	P	-	L	-	-	-	-	-	-	-	-	-	K	W	-	-	-	-	-	-	-	-	-	-	G	A	L	-	-	-	L	L	G	-	-	-	-	M
B.JM.09.09JM_PF09XN.HM030559	M	R	V	K	G	I	R	K	N	C	Q	R	-	L	W	-	-	-	-	-	-	-	-	T	W	-	-	-	-	-	-	-	-	-	-	G	T	L	-	-	-	L	F	G	-	-	-	-	M
B.JM.09.09JM_PF09YT.HM030560	M	T	V	K	G	I	K	K	N	C	Q	H	-	L	W	-	-	-	-	-	-	-	-	R	W	-	-	-	-	-	-	-	-	-	-	G	T	M	-	-	-	L	L	G	-	-	-	-	M
B.JM.09.09JM_PF0B9L.HM030565	M	T	V	M	E	T	R	K	N	Y	R	N	-	W	W	-	-	-	-	-	-	-	-	K	G	-	-	-	-	-	-	-	-	-	-	G	I	L	-	-	-	L	L	G	-	-	-	-	I
B.JP.00.DR2508.AB289588	M	R	V	K	E	M	K	K	H	W	Q	H	-	L	W	-	-	-	-	-	-	-	-	G	W	-	-	-	-	-	-	-	-	-	-	G	T	L	-	-	-	L	L	G	-	-	-	-	M
B.JP.00.DR2510.AB287372	M	R	V	K	G	T	K	K	N	C	Q	H	-	L	W	-	-	-	-	-	-	-	-	R	W	G	T	M	-	-	-	-	L	R	R	G	M	M	-	-	-	L	L	G	-	-	-	-	M
B.JP.01.DR388.AB289590	M	R	V	M	E	T	R	K	N	C	Q	H	-	W	W	-	-	-	-	-	-	-	-	W	R	-	-	-	-	-	-	-	-	-	W	G	T	M	-	-	-	L	L	G	-	-	-	-	M
B.JP.04.04JPDR6075B.AB221126	M	R	V	T	G	I	R	K	N	C	Q	L	-	L	W	-	-	-	-	-	-	-	-	K	W	-	-	-	-	-	-	-	-	-	-	G	T	M	-	-	-	L	L	G	-	-	-	-	M
B.JP.04.DR5913.AB480697	M	R	A	K	G	I	R	K	N	C	Q	D	-	L	W	-	-	-	-	-	-	-	-	K	W	-	-	-	-	-	-	-	-	-	-	G	T	M	-	-	-	L	L	G	-	-	-	-	L
B.JP.04.DR6174.AB480693	M	K	V	K	G	T	R	K	N	Y	Q	H	-	L	W	-	-	-	-	-	-	-	-	R	W	-	-	-	-	-	-	-	-	-	-	G	I	M	-	-	-	L	L	G	-	-	-	-	M
B.JP.04.DR6175.AB480695	M	R	V	M	G	I	R	K	N	Y	Q	H	-	L	W	-	-	-	-	-	-	-	-	K	W	-	-	-	-	-	-	-	-	-	-	G	I	M	-	-	-	L	L	G	-	-	-	-	M
B.JP.05.DR6538.AB287363	M	K	A	K	G	T	R	K	N	Y	Q	H	-	L	W	-	-	-	-	-	-	-	-	R	W	-	-	-	-	-	-	-	-	-	-	G	T	M	-	-	-	L	L	G	-	-	-	-	M
B.JP.05.DR6657.AB588243	M	R	V	T	G	I	R	R	N	C	Q	H	-	L	W	-	-	-	-	-	-	-	-	T	W	G	T	L	-	-	-	F	W	R	W	G	M	M	-	-	-	L	L	G	-	-	-	-	M
B.JP.05.DR6737.AB287364	M	R	V	K	E	I	R	K	N	Y	Q	Y	-	W	W	-	-	-	-	-	-	-	-	T	W	-	-	-	-	-	-	-	-	-	-	G	T	M	-	-	-	L	L	G	-	-	-	-	M
B.JP.05.DR6739.AB588255	M	K	V	K	E	T	R	K	N	Y	Q	H	-	L	W	-	-	-	-	-	-	-	-	R	W	-	-	-	-	-	-	-	-	-	-	G	I	M	-	-	-	L	L	G	-	-	-	-	M
B.JP.05.DR6826.AB588264	M	K	A	K	G	T	R	K	N	Y	Q	H	-	L	W	-	-	-	-	-	-	-	-	R	W	-	-	-	-	-	-	-	-	-	-	G	I	M	-	-	-	L	L	G	-	-	-	-	M
B.JP.05.DR6871.AB588271	M	R	V	M	E	T	R	K	N	C	Q	H	W	W	W	-	-	-	-	-	-	-	-	K	W	-	-	-	-	-	-	-	-	-	-	G	T	M	-	-	-	L	L	G	-	-	-	-	L
B.JP.05.DR6946.AB588283	M	R	V	R	G	I	R	R	N	Y	Q	L	-	L	W	-	-	-	-	-	-	-	-	K	W	-	-	-	-	-	-	-	-	-	-	G	T	M	-	-	-	L	L	G	-	-	-	-	M
B.JP.05.DR7015.AB588296	M	R	V	K	E	I	R	R	N	-	-	Y	-	W	W	-	-	-	-	-	-	-	-	R	W	-	-	-	-	-	-	-	-	-	-	G	I	L	-	-	-	L	L	G	-	-	-	-	M
B.JP.05.DR7060.AB287367	M	R	V	R	G	I	R	K	N	Y	Q	H	-	L	W	-	-	-	-	-	-	-	-	R	W	-	-	-	-	-	-	-	-	-	-	G	T	M	-	-	-	L	L	G	-	-	-	-	M
B.JP.05.DR7065.AB287368	M	K	A	K	G	M	K	K	H	W	Q	H	-	S	W	-	-	-	-	-	-	-	-	G	W	-	-	-	-	-	-	-	-	-	-	G	T	M	-	-	-	L	L	G	-	-	-	-	M
B.JP.06.DR7259.AB588311	M	R	V	M	G	T	R	K	S	W	Q	H	-	L	W	-	-	-	-	-	-	-	-	R	W	-	-	-	-	-	-	-	-	-	-	G	T	M	-	-	-	L	I	G	-	-	-	-	M
B.JP.06.DR7374.AB588331	M	K	A	K	G	I	R	K	N	Y	Q	H	-	L	W	-	-	-	-	-	-	-	-	K	W	-	-	-	-	-	-	-	-	-	-	G	I	M	-	-	-	L	L	G	-	-	-	-	M
B.JP.08.NMC104_clone_01.AB731663	M	R	V	R	G	I	R	K	N	Y	R	H	-	S	W	-	-	-	-	-	-	-	-	R	M	G	P	M	I	Q	Q	L	W	K	W	G	T	M	-	-	-	L	L	G	-	-	-	-	M
B.JP.09.NMC127_clone_07.AB731667	M	R	V	M	E	T	R	K	N	C	Q	H	W	W	W	-	-	-	-	-	-	-	-	K	W	-	-	-	-	-	-	-	-	-	-	G	I	R	-	-	-	L	L	G	-	-	-	-	M
B.JP.09.NMC851A_clone_14.AB731665	M	T	V	R	G	I	R	K	N	Y	Q	H	-	L	W	-	-	-	-	-	-	-	-	R	W	-	-	-	-	-	-	-	-	-	-	G	I	M	-	-	-	L	L	G	-	-	-	-	M
B.JP.11.DEMB11JP002.KF716497	M	K	V	K	E	T	R	K	N	Y	Q	H	-	L	W	-	-	-	-	-	-	-	-	K	W	-	-	-	-	-	-	-	-	-	-	G	I	M	-	-	-	L	L	G	-	-	-	-	M
B.JP.11.NMC851C_clone_13.AB731669	M	T	V	R	G	I	R	K	N	Y	Q	H	-	L	W	-	-	-	-	-	-	-	-	R	W	-	-	-	-	-	-	-	-	-	-	G	I	M	-	-	-	L	L	G	-	-	-	-	M
B.JP.12.DEMB12JP001.KF716498	M	K	V	K	G	T	R	K	N	C	Q	H	-	L	W	-	-	-	-	-	-	-	-	K	W	-	-	-	-	-	-	-	-	-	-	G	I	M	-	-	-	L	L	G	-	-	-	-	M
B.JP.88.02.AB588201	M	R	V	K	G	I	M	K	N	C	Q	H	-	L	W	-	-	-	-	-	-	-	-	K	G	-	-	-	-	-	-	-	-	-	-	G	T	L	-	-	-	L	L	G	-	-	-	-	I
B.JP.88.03.AB588207	M	R	V	K	G	I	R	K	N	Y	Q	R	-	L	W	-	-	-	-	-	-	-	-	K	W	-	-	-	-	-	-	-	-	-	-	G	T	M	-	-	-	L	L	G	-	-	-	-	M
B.JP.89.31.AB588209	M	R	A	K	E	I	R	K	N	C	Q	L	-	L	W	-	-	-	-	-	-	-	-	K	W	-	-	-	-	-	-	-	-	-	-	G	T	M	-	-	-	L	L	G	-	-	-	-	M
B.JP.89.33.AB588211	M	R	A	K	E	I	-	E	S	C	Q	L	-	L	W	-	-	-	-	-	-	-	-	R	W	-	-	-	-	-	-	-	-	-	-	G	T	M	-	-	-	L	L	G	-	-	-	-	I
B.JP.89.40.AB588226	M	K	V	K	G	T	R	K	N	C	Q	H	-	L	W	-	-	-	-	-	-	-	-	R	R	G	T	M	-	-	-	L	L	R	W	G	T	M	-	-	-	L	L	G	-	-	-	-	M
B.JP.89.60.AB588233	M	R	V	K	E	M	R	K	H	C	Q	H	-	L	W	-	-	-	-	-	-	-	-	G	W	-	-	-	-	-	-	-	-	-	-	G	T	L	-	-	-	L	L	G	-	-	-	M	L
B.JP.98.DR1120.AB480698	M	R	V	K	G	I	R	K	N	C	Q	H	-	W	W	-	-	-	-	-	-	-	-	T	W	-	-	-	-	-	-	-	-	-	-	G	I	M	-	-	-	L	L	G	-	-	-	-	M
B.JP.x.DR1673.AB564745	M	R	V	K	G	I	R	K	N	C	Q	P	-	L	W	-	-	-	-	-	-	-	-	K	W	-	-	-	-	-	-	-	-	-	-	G	T	M	-	-	-	L	L	G	-	-	-	-	M
B.JP.x.DR1712.AB604946	M	R	V	R	E	I	R	R	N	Y	Q	H	-	L	W	-	-	-	-	-	-	-	-	R	G	G	T	M	-	-	-	-	L	R	W	G	T	M	-	-	-	L	L	G	-	-	-	-	I
B.JP.x.DR1777.AB604948	M	R	V	K	E	M	R	K	H	W	Q	H	-	L	W	-	-	-	-	-	-	-	-	T	G	-	-	-	-	-	-	-	-	-	-	G	I	L	-	-	-	L	L	G	-	-	-	-	M
B.JP.x.ETR.D12582	M	R	V	K	E	I	R	K	N	Y	Q	H	-	L	W	-	-	-	-	-	-	-	-	R	W	G	I	M	-	-	-	-	L	R	W	G	T	M	-	-	-	L	L	G	-	-	-	-	M
B.JP.x.JRC03B.AB565496	M	K	A	K	G	T	R	K	N	Y	Q	H	-	L	W	-	-	-	-	-	-	-	-	R	W	-	-	-	-	-	-	-	-	-	-	G	I	M	-	-	-	L	L	G	-	-	-	-	M
B.JP.x.JRC05B.AB565497	M	R	V	T	G	I	R	R	N	C	Q	H	-	L	W	-	-	-	-	-	-	-	-	T	W	G	I	L	-	-	-	F	W	R	W	G	M	M	-	-	-	L	L	G	-	-	-	-	M
B.JP.x.JRC65B.AB565502	M	R	V	M	G	I	R	K	N	C	Q	H	-	L	W	-	-	-	-	-	-	-	-	R	W	-	-	-	-	-	-	-	-	-	-	G	T	M	-	-	-	L	L	G	-	-	-	-	M
B.JP.x.KP_5_48_C05.AB742153	M	R	V	K	G	I	R	K	N	C	Q	H	-	V	W	-	-	-	-	-	-	-	-	K	G	-	-	-	-	-	-	-	-	-	-	G	I	L	-	-	-	L	L	G	-	-	-	-	M
B.JP.x.MOKW_RNL.AB262961	M	R	A	K	G	I	R	K	N	C	Q	L	-	L	W	-	-	-	-	-	-	-	-	R	W	-	-	-	-	-	-	-	-	-	-	G	T	M	-	-	-	L	L	G	-	-	-	-	I
B.JP.x.pJPDR0796B02.AB565478	M	G	V	R	G	I	K	K	Q	L	S	S	-	S	W	-	-	-	-	-	-	-	-	W	R	-	-	-	-	-	-	-	-	-	W	G	T	M	-	-	-	L	L	G	-	-	-	-	M
B.JP.x.pJRC57B09.AB641836	M	R	V	K	G	I	K	T	N	W	Q	H	-	W	W	-	-	-	-	-	-	-	-	W	K	-	-	-	-	-	-	-	-	-	W	G	I	M	-	-	-	L	L	G	-	-	-	-	M
B.KR.02.HP_19_02LGS11_3443.KJ140264	M	R	V	K	G	I	R	K	N	Y	Q	H	-	W	W	-	-	-	-	-	-	-	-	R	W	-	-	-	-	-	-	-	-	-	-	G	I	M	-	-	-	L	L	G	-	-	-	-	M
B.KR.02.HP_20_02KJO10_3480.KJ140265	M	R	V	K	G	I	R	K	N	Y	Q	H	-	W	W	-	-	-	-	-	-	-	-	R	W	-	-	-	-	-	-	-	-	-	-	G	M	M	-	-	-	L	L	G	-	-	-	-	M
B.KR.02.HP_4_02KGJ10_4782.KJ140249	M	R	V	K	G	I	R	R	N	C	Q	H	-	W	W	-	-	-	-	-	-	-	-	R	W	-	-	-	-	-	-	-	-	-	-	G	M	M	-	-	-	L	L	G	-	-	-	-	M
B.KR.03.03HJY8.JQ316131	M	R	V	K	G	I	R	K	N	Y	Q	H	-	W	W	-	-	-	-	-	-	-	-	R	W	-	-	-	-	-	-	-	-	-	-	G	I	M	-	-	-	L	L	G	-	-	-	-	M
B.KR.03.03KDE11.JQ316128	M	R	V	T	G	I	R	M	N	Y	Q	H	-	C	W	-	-	-	-	-	-	-	-	R	W	-	-	-	-	-	-	-	-	-	-	G	L	M	-	-	-	L	L	G	-	-	-	-	M
B.KR.03.03KGS5.JQ316132	M	K	V	K	G	I	R	K	N	Y	Q	H	-	W	W	-	-	-	-	-	-	-	-	K	W	-	-	-	-	-	-	-	-	-	-	G	M	M	-	-	-	L	L	G	-	-	-	-	M
B.KR.03.03LSH1.JQ316127	M	K	V	K	G	T	R	K	N	Y	Q	H	-	W	W	-	-	-	-	-	-	-	-	R	W	G	I	M	L	R	-	-	W	R	W	G	I	M	-	-	-	L	L	G	-	-	-	-	M
B.KR.03.03YGS3.JQ316135	M	R	V	K	G	I	R	K	N	Y	Q	H	-	W	W	-	-	-	-	-	-	-	-	R	W	-	-	-	-	-	-	-	-	-	-	G	T	M	-	-	-	L	L	G	-	-	-	-	M
B.KR.03.HP_15_03LSW3_6491.KJ140260	M	R	V	K	G	I	R	K	N	Y	Q	H	-	W	W	-	-	-	-	-	-	-	-	R	W	-	-	-	-	-	-	-	-	-	-	G	I	L	-	-	-	L	L	G	-	-	-	-	M
B.KR.04.04KJS8.JQ316130	M	R	V	K	G	I	M	K	N	Y	Q	H	-	W	W	-	-	-	-	-	-	-	-	T	W	-	-	-	-	-	-	-	-	-	-	G	M	M	-	-	-	L	L	G	-	-	-	-	M
B.KR.04.04KJin8_1955.DQ295195	M	K	V	K	G	I	R	K	N	Y	Q	H	-	W	W	-	-	-	-	-	-	-	-	R	W	-	-	-	-	-	-	-	-	-	-	G	M	M	-	-	-	L	L	G	-	-	-	-	M
B.KR.04.04KMK5.JQ316126	M	R	A	K	G	I	M	K	N	C	Q	H	-	W	W	-	-	-	-	-	-	-	-	K	W	-	-	-	-	-	-	-	-	-	-	G	M	M	-	-	-	L	L	G	-	-	-	-	M
B.KR.04.04KYR8.DQ295196	M	K	V	K	G	I	R	R	N	Y	Q	H	-	W	W	-	-	-	-	-	-	-	-	K	W	-	-	-	-	-	-	-	-	-	-	G	T	M	-	-	-	L	L	G	-	-	-	-	M
B.KR.04.04LHS6.AY839827	M	R	V	K	E	M	Q	K	N	Y	Q	H	-	W	W	-	-	-	-	-	-	-	-	R	G	-	-	-	-	-	-	-	-	-	-	G	I	L	-	-	-	L	L	G	-	-	-	-	L
B.KR.04.04LSK7.DQ295192	M	K	V	K	G	I	K	K	N	Y	Q	H	-	W	W	-	-	-	-	-	-	-	-	W	R	-	-	-	-	-	-	-	-	-	W	G	T	M	-	-	-	L	L	G	-	-	-	-	M
B.KR.05.05CSR3.DQ837381	M	R	V	M	G	I	R	R	N	Y	Q	N	-	L	W	-	-	-	-	-	-	-	-	R	G	-	-	-	-	-	-	-	-	-	-	G	I	L	-	-	-	L	L	G	-	-	-	-	I
B.KR.05.05YJN2.JQ316134	M	R	V	K	G	I	R	K	N	Y	Q	H	-	W	W	-	-	-	-	-	-	-	-	R	W	-	-	-	-	-	-	-	-	-	-	G	I	M	-	-	-	L	L	G	-	-	-	-	M
B.KR.07.HP_18_07JHS10_3909.KJ140263	M	R	V	K	G	I	R	K	N	Y	Q	H	-	W	W	-	-	-	-	-	-	-	-	R	W	-	-	-	-	-	-	-	-	-	-	G	I	M	-	-	-	L	L	G	-	-	-	-	M
B.KR.12.12KYY10_10742.KF561441	M	R	V	K	G	I	R	K	N	C	Q	H	-	W	W	-	-	-	-	-	-	-	-	R	W	-	-	-	-	-	-	-	-	-	-	G	I	M	-	-	-	L	L	G	-	-	-	-	M
B.KR.91.91OSG10.KF561442	M	R	V	K	G	I	R	K	N	C	Q	R	-	W	W	-	-	-	-	-	-	-	-	R	W	-	-	-	-	-	-	-	-	-	-	G	I	M	-	-	-	L	L	G	-	-	-	-	V
B.KR.92.93LSW7_10899.KJ140266	M	R	V	K	G	I	R	K	N	Y	Q	H	-	W	W	-	-	-	-	-	-	-	-	R	W	-	-	-	-	-	-	-	-	-	-	G	I	M	-	-	-	L	L	G	-	-	-	-	M
B.KR.92.94KHB5_3295.KJ140267	M	R	V	R	G	I	R	R	N	Y	Q	H	-	W	W	-	-	-	-	-	-	-	-	K	W	-	-	-	-	-	-	-	-	-	-	G	I	M	-	-	-	L	L	G	-	-	-	-	M
B.KR.92.HP_10_02SHJ8_6986.KJ140255	M	R	V	K	G	I	R	K	N	C	Q	H	-	W	W	-	-	-	-	-	-	-	-	R	W	-	-	-	-	-	-	-	-	-	-	G	I	M	-	-	-	L	L	G	-	-	-	-	M
B.KR.92.HP_11_02PGU10_4780.KJ140256	M	R	V	K	G	I	R	K	N	C	Q	H	-	W	W	-	-	-	-	-	-	-	-	R	W	-	-	-	-	-	-	-	-	-	-	G	I	M	-	-	-	L	L	G	-	-	-	-	M
B.KR.92.HP_12_02LGH10_3448.KJ140257	M	R	V	K	G	I	R	K	N	Y	Q	H	-	W	W	-	-	-	-	-	-	-	-	R	W	-	-	-	-	-	-	-	-	-	-	G	I	M	-	-	-	L	L	G	-	-	-	-	M
B.KR.92.HP_16_12JIS11_6075.KJ140261	M	R	V	K	G	I	R	K	N	C	Q	H	-	W	W	-	-	-	-	-	-	-	W	R	W	-	-	-	-	-	-	-	-	-	-	G	M	M	-	-	-	L	L	G	-	-	-	-	M
B.KR.92.HP_2_97JJW2_12101.KJ140247	M	R	V	K	G	I	R	K	N	Y	Q	H	-	W	W	-	-	-	-	-	-	-	-	R	W	-	-	-	-	-	-	-	-	-	-	G	M	M	-	-	-	L	L	G	-	-	-	-	M
B.KR.92.HP_6_03JHJ2_3477.KJ140251	M	R	V	K	E	I	R	K	N	Y	Q	H	-	W	W	-	-	-	-	-	-	-	-	K	W	-	-	-	-	-	-	-	-	-	-	G	M	M	-	-	-	L	L	G	-	-	-	-	M
B.KR.92.HP_7_96LSM10_3474.KJ140252	M	R	V	K	G	I	R	K	N	Y	Q	H	-	W	W	-	-	-	-	-	-	-	-	R	W	-	-	-	-	-	-	-	-	-	-	G	I	M	-	-	-	L	L	G	-	-	-	-	M
B.KR.92.KR2057_C5.AJ417425	M	R	V	K	G	I	R	R	N	Y	Q	H	-	L	W	-	-	-	-	-	-	-	-	R	G	-	-	-	-	-	-	-	-	-	-	G	I	L	-	-	-	L	L	G	-	-	-	-	M
B.KR.93.93JHS5_HP18.KF561443	M	R	V	K	G	I	R	K	N	Y	Q	H	-	W	W	-	-	-	-	-	-	-	-	R	W	-	-	-	-	-	-	-	-	-	-	G	I	M	-	-	-	L	L	G	-	-	-	-	M
B.KR.93.HP_17_02LSP11_2268.KJ140262	M	R	V	K	G	I	R	K	N	Y	Q	H	-	W	W	-	-	-	-	-	-	-	-	R	W	-	-	-	-	-	-	-	-	-	-	G	I	M	-	-	-	L	L	G	-	-	-	-	M
B.KR.93.KRA812_C3.AJ417422	M	R	V	K	G	I	R	K	N	C	Q	H	-	L	W	-	-	-	-	-	-	-	-	K	G	G	T	L	P	-	-	L	L	T	G	G	I	L	-	-	-	L	L	G	-	-	-	-	I
B.KR.95.HP_5_95PJH6_10862.KJ140250	M	R	V	K	G	I	R	K	N	Y	Q	H	-	W	W	-	-	-	-	-	-	-	-	R	W	-	-	-	-	-	-	-	-	-	-	G	I	M	-	-	-	L	L	G	-	-	-	-	M
B.KR.95.KR5076_K4.AJ417415	M	S	A	K	G	I	R	K	N	Y	Q	H	-	W	W	-	-	-	-	-	-	-	-	R	W	-	-	-	-	-	-	-	-	-	-	G	T	M	-	-	-	L	L	G	-	-	-	-	M
B.KR.95.KR5086_C8.AJ417431	M	R	A	R	E	M	R	R	N	W	Q	D	-	L	W	-	-	-	-	-	-	-	-	K	W	-	-	-	-	-	-	-	-	-	-	G	I	M	-	-	-	L	L	G	-	-	-	-	M
B.KR.96.KR3026_C4.AJ417428	M	K	A	K	G	I	R	R	N	Y	Q	H	-	L	W	-	-	-	-	-	-	-	-	R	W	-	-	-	-	-	-	-	-	-	-	G	T	M	-	-	-	L	L	G	-	-	-	-	M
B.KR.96.KR3042_K4.AJ417410	M	K	A	K	G	I	R	K	N	Y	Q	H	-	W	W	-	-	-	-	-	-	-	-	R	W	-	-	-	-	-	-	-	-	-	-	G	I	M	-	-	-	L	L	G	-	-	-	-	M
B.KR.96.KR5058_C8.AJ417413	M	K	A	K	G	I	R	K	N	Y	Q	H	-	W	W	-	-	-	-	-	-	-	-	R	W	-	-	-	-	-	-	-	-	-	-	G	I	M	-	-	-	L	L	G	-	-	-	-	M
B.KR.96.KR6035_C4X.AJ417419	M	R	A	K	G	I	K	K	N	C	Q	R	-	W	W	-	-	-	-	-	-	-	-	W	R	-	-	-	-	-	-	-	-	-	W	G	I	M	-	-	-	L	L	G	-	-	-	-	M
B.KR.97.WK.AF224507	M	R	V	K	G	I	R	K	N	Y	Q	H	-	W	W	-	-	-	-	-	-	-	-	R	W	-	-	-	-	-	-	-	-	-	-	G	I	M	-	-	-	L	L	G	-	-	-	-	M
B.KR.99.99HYH2.JQ316129	M	R	V	K	G	I	R	K	N	Y	Q	H	-	W	W	-	-	-	-	-	-	-	-	R	W	-	-	-	-	-	-	-	-	-	-	G	I	L	-	-	-	L	L	G	-	-	-	-	M
B.MM.99.mSTD101.AB097870	M	R	V	T	G	I	R	K	N	Y	Q	H	-	L	W	-	-	-	-	-	-	-	-	K	W	-	-	-	-	-	-	-	-	-	-	G	T	M	-	-	-	L	L	G	-	-	-	-	M
B.NL.00.671_00T103.AY423386	M	K	V	R	G	I	R	K	N	Y	Q	L	-	L	W	-	-	-	-	-	-	-	-	R	W	-	-	-	-	-	-	-	-	-	-	G	I	M	-	-	-	L	L	G	-	-	-	-	M
B.NL.02.patient_B_5_11.HQ386159	M	R	V	R	G	I	R	R	N	Y	Q	H	-	L	W	-	-	-	-	-	-	-	-	K	W	-	-	-	-	-	-	-	-	-	-	G	T	M	-	-	-	L	L	G	-	-	-	-	M
B.NL.02.patient_C_27_5.HQ386180	M	K	V	R	E	I	R	K	N	Y	Q	H	-	L	W	-	-	-	-	-	-	-	-	K	W	-	-	-	-	-	-	-	-	-	-	G	I	M	-	-	-	L	L	G	-	-	-	-	M
B.NL.03.patient_A_20_3.HQ386146	M	R	V	K	G	I	R	K	N	Y	Q	H	-	W	W	-	-	-	-	-	-	-	-	R	G	-	-	-	-	-	-	-	-	-	-	G	I	L	-	-	-	L	L	G	-	-	-	-	M
B.NL.04.patient_D_27_9.HQ386198	M	K	V	K	G	I	R	K	N	C	Q	H	-	L	W	-	-	-	-	-	-	-	-	T	W	-	-	-	-	-	-	-	-	-	-	G	T	M	-	-	-	L	L	G	-	-	-	-	M
B.NL.05.patient_E_42_6.HQ386218	M	R	V	K	G	I	R	M	N	Y	Q	N	-	L	W	-	-	-	-	-	-	-	-	R	G	-	-	-	-	-	-	-	-	-	-	G	I	L	-	-	-	L	L	G	-	-	-	-	M
B.NL.86.H0320_2A12_ACH3202A12.U34603	M	K	V	K	E	T	R	K	N	Y	Q	H	-	L	W	-	-	-	-	-	-	-	-	R	W	-	-	-	-	-	-	-	-	-	-	G	T	M	-	-	-	L	L	G	-	-	-	-	M
B.NL.86.H434_8_A3.AY970946	M	K	V	R	G	T	R	K	N	Y	Q	H	-	L	W	-	-	-	-	-	-	-	-	R	W	-	-	-	-	-	-	-	-	-	-	G	T	M	-	-	-	L	L	G	-	-	-	-	M
B.NL.87.19298_9E8.GU455480	M	R	V	K	G	I	R	K	N	Y	Q	H	-	L	G	-	-	-	-	-	-	-	-	R	W	-	-	-	-	-	-	-	-	-	-	G	T	M	-	-	-	L	L	G	-	-	-	-	I
B.NL.88.19554_16_1H1.GU455465	M	R	A	K	E	I	R	K	N	W	Q	H	-	W	W	-	-	-	-	-	-	-	-	K	W	-	-	-	-	-	-	-	-	-	-	G	I	M	-	-	-	L	L	G	-	-	-	-	M
B.NL.90.H5_25_7G2.EU744159	M	R	V	T	G	T	R	K	C	Y	Q	H	-	L	W	-	-	-	-	-	-	-	-	I	W	-	-	-	-	-	-	-	-	-	-	G	T	M	-	-	-	L	L	G	-	-	-	-	I
B.NL.91.H4_078_1D11.EU744114	M	R	V	K	G	I	R	K	N	C	H	Y	-	L	W	-	-	-	-	-	-	-	-	R	W	-	-	-	-	-	-	-	-	-	-	G	T	M	-	-	-	L	L	G	-	-	-	-	M
B.NL.92.19663_31C9.GU455505	M	K	V	K	G	I	R	K	N	C	Q	L	-	L	W	-	-	-	-	-	-	-	-	R	W	-	-	-	-	-	-	-	-	-	-	G	T	M	-	-	-	L	L	G	-	-	-	-	M
B.NL.93.H3_40_10C9.EU744081	M	R	A	K	G	T	R	K	N	Y	Q	H	-	L	W	-	-	-	-	-	-	-	-	R	W	-	-	-	-	-	-	-	-	-	-	G	T	M	-	-	-	L	L	G	-	-	-	-	M
B.NL.94.19642_38_1G7.GU455448	M	R	V	K	G	I	R	K	S	Y	-	-	-	W	W	-	-	-	-	-	-	-	-	R	W	-	-	-	-	-	-	-	-	-	-	G	T	M	-	-	-	L	L	G	-	-	-	-	M
B.NL.94.ACH142_E11.DQ178989	M	K	V	K	G	T	R	K	N	Y	R	H	-	L	G	-	-	-	-	-	-	-	-	T	W	-	-	-	-	-	-	-	-	-	-	G	T	M	-	-	-	L	F	G	-	-	-	-	M
B.NL.94.H1_46_5G2.EU744007	M	R	V	K	G	I	K	K	S	Y	Q	H	-	L	W	-	-	-	-	-	-	-	-	R	W	-	-	-	-	-	-	-	-	-	-	G	M	M	-	-	-	L	L	G	-	-	-	-	L
B.NL.95.19956_45_1E8.GU455525	M	R	V	K	E	I	R	K	N	Y	Q	H	-	L	W	-	-	-	-	-	-	-	-	K	W	-	-	-	-	-	-	-	-	-	-	G	T	M	-	-	-	L	L	G	-	-	-	-	M
B.NL.95.H2_114_7H3.EU744052	M	R	V	T	G	I	R	R	N	C	Q	H	-	L	W	-	-	-	-	-	-	-	-	R	G	G	M	-	-	-	-	-	W	S	W	G	T	M	-	-	-	L	L	G	-	-	-	-	M
B.NL.x.168A.U15030	M	R	V	K	G	I	R	K	N	Y	-	-	-	L	W	-	-	-	-	-	-	-	-	R	W	-	-	-	-	-	-	-	-	-	-	G	M	M	-	-	-	L	L	G	-	-	-	-	M
B.NL.x.ENVVA_P16C1.L08655	M	R	A	K	G	T	R	K	N	Y	Q	H	-	L	W	-	-	-	-	-	-	-	-	R	W	-	-	-	-	-	-	-	-	-	-	G	I	M	-	-	-	L	L	G	-	-	-	-	M
B.PE.06.502_0524_FL04.JF320008	M	R	V	K	G	I	R	K	N	C	W	R	-	L	W	-	-	-	-	-	-	-	-	R	W	-	-	-	-	-	-	-	-	-	-	G	T	M	-	-	-	L	L	G	-	-	-	-	I
B.PE.06.502_0648_FL02.JF320215	M	T	V	M	G	T	R	K	N	Y	Q	H	-	L	W	-	-	-	-	-	-	-	-	K	R	-	-	-	-	-	-	-	-	-	-	G	T	M	-	-	-	L	L	G	-	-	-	-	M
B.PE.06.502_0841_FL04.JF320208	M	K	V	K	G	I	R	K	N	Y	Q	H	-	L	W	-	-	-	-	-	-	-	-	R	W	-	-	-	-	-	-	-	-	-	-	G	I	L	-	-	-	L	L	G	-	-	-	-	I
B.PE.06.502_2717_RH03.JF320230	M	K	V	K	G	T	R	K	S	Y	Q	H	-	L	W	-	-	-	-	-	-	-	-	K	W	-	-	-	-	-	-	-	-	-	-	G	T	M	-	-	-	L	L	G	-	-	-	-	L
B.PE.07.502_0525_wg5.JF320191	M	R	A	R	G	I	M	R	N	Y	Q	H	-	L	W	-	-	-	-	-	-	-	-	R	W	-	-	-	-	-	-	-	-	-	-	G	T	M	-	-	-	L	L	G	-	-	-	-	M
B.PE.07.502_1047_wg5.JF320226	M	K	V	K	G	T	R	R	N	C	Q	H	-	F	W	-	-	-	-	-	-	-	-	K	W	-	-	-	-	-	-	-	-	-	-	G	T	L	-	-	-	L	L	G	-	-	-	-	M
B.PE.07.502_1399_wg4.JF320013	M	K	V	K	E	T	R	K	N	S	L	H	-	W	W	-	-	-	-	-	-	-	-	K	G	-	-	-	-	-	-	-	-	-	-	G	I	L	-	-	-	L	L	G	-	-	-	-	M
B.PE.07.502_2254_FL6.JF320018	M	R	V	K	G	T	R	R	N	Y	Q	H	-	L	W	-	-	-	-	-	-	-	-	R	W	-	-	-	-	-	-	-	-	-	-	G	T	M	-	-	-	L	L	G	-	-	-	-	I
B.PE.07.502_2622_wg1.JF320189	M	R	A	K	G	I	R	K	N	W	Q	H	-	L	W	-	-	-	-	-	-	-	-	R	W	-	-	-	-	-	-	-	-	-	-	G	T	M	-	-	-	L	L	G	-	-	-	-	M
B.PE.x.H022_7.EF210725	M	K	V	K	G	T	R	T	N	W	Q	H	-	L	W	-	-	-	-	-	-	-	-	K	W	-	-	-	-	-	-	-	-	-	-	G	T	M	-	-	-	L	L	G	-	-	-	-	M
B.PE.x.H029_12.EF210726	M	R	A	T	G	T	R	K	N	Y	Q	H	-	W	W	-	-	-	-	-	-	-	-	R	G	-	-	-	-	-	-	-	-	-	-	G	I	L	-	-	-	L	L	G	-	-	-	-	M
B.PE.x.H030_7.EF210727	M	K	V	K	E	I	R	K	N	Y	Q	H	-	L	W	-	-	-	-	-	-	-	-	R	W	-	-	-	-	-	-	-	-	-	-	G	T	M	-	-	-	L	L	G	-	-	-	-	I
B.PE.x.H035_18.EF210729	M	K	V	K	E	T	K	K	N	C	Q	H	-	W	W	-	-	-	-	-	-	-	-	W	T	-	-	-	-	-	-	-	-	-	W	G	M	M	-	-	-	L	L	G	-	-	-	-	M
B.PE.x.H061_14.EF210730	M	K	A	K	E	T	R	K	N	W	Q	H	-	L	W	-	-	-	-	-	-	-	-	K	W	-	-	-	-	-	-	-	-	-	-	G	I	M	-	-	-	L	L	G	-	-	-	-	M
B.PE.x.H077_31.EF210734	M	K	V	R	E	I	M	K	N	W	Q	H	-	L	W	-	-	-	-	-	-	-	-	K	W	-	-	-	-	-	-	-	-	-	-	G	M	M	-	-	-	L	L	G	-	-	-	-	M
B.PE.x.H079_2.EF210731	M	R	V	R	E	M	R	R	N	Y	Q	Q	-	S	W	-	-	-	-	-	-	-	-	R	G	-	-	-	-	-	-	-	-	-	-	G	I	L	-	-	-	L	L	G	-	-	-	-	M
B.PE.x.H080_23.EF210735	M	K	V	R	G	T	R	K	S	C	Q	H	-	L	W	-	-	-	-	-	-	-	-	K	W	-	-	-	-	-	-	-	-	-	-	G	T	M	-	-	-	L	L	G	-	-	-	-	M
B.PE.x.H086_8.EF210732	M	K	V	K	G	I	R	R	N	Y	Q	L	-	L	W	-	-	-	-	-	-	-	-	R	G	-	-	-	-	-	-	-	-	-	-	G	T	L	-	-	-	L	L	G	-	-	-	-	I
B.PL.08.BP00074_RH02.JN687774	M	R	V	K	G	I	R	R	S	Y	Q	H	-	W	Y	-	-	-	-	-	-	-	-	W	R	W	-	-	-	-	-	-	-	-	-	G	M	M	-	-	-	L	L	G	-	-	-	-	M
B.PL.x.DEMBXXPL001.KC596069	M	R	V	K	G	I	R	R	S	Y	Q	H	W	Y	W	-	-	-	-	-	-	-	-	R	W	-	-	-	-	-	-	-	-	-	-	G	M	M	-	-	-	L	L	G	-	-	-	-	M
B.PY.02.02PY_PSP0090.JN251901	M	R	V	K	G	I	M	R	N	C	Q	P	-	L	W	-	-	-	-	-	-	-	-	R	W	-	-	-	-	-	-	-	-	-	-	G	T	M	-	-	-	L	L	G	-	-	-	-	M
B.RU.09.09RU4457.JX500709	M	R	V	R	G	I	R	R	N	Y	Q	N	-	F	W	-	-	-	-	-	-	-	-	K	W	-	-	-	-	-	-	-	-	-	-	G	M	L	-	-	-	L	L	G	-	-	-	-	I
B.RU.10.10RU6629.JX500707	M	R	A	R	G	I	R	K	N	Y	Q	G	-	L	L	-	-	-	-	-	-	-	-	K	W	-	-	-	-	-	-	-	-	-	-	G	T	M	-	-	-	L	L	G	-	-	-	-	I
B.RU.11.11RU21n.JX500708	M	R	V	M	E	I	R	K	-	-	-	H	-	L	W	-	-	-	-	-	-	-	-	R	W	-	-	-	-	-	-	-	-	-	-	G	T	W	-	-	-	L	L	G	-	-	-	-	M
B.SE.95.P1a_19950824.GU204920	M	R	V	K	G	I	R	R	I	C	Q	H	-	L	W	-	-	-	-	-	-	-	-	R	G	-	-	-	-	-	-	-	-	-	-	G	T	L	-	-	-	L	L	G	-	-	-	-	I
B.SE.98.s4_25_9.JN251856	M	K	V	R	E	I	R	K	S	C	Q	H	-	L	W	-	-	-	-	-	-	-	-	G	W	-	-	-	-	-	-	-	-	-	-	G	I	M	-	-	-	L	L	G	-	-	-	-	I
B.TH.00.00TH_C3198.AY945710	M	R	A	M	G	I	R	R	N	Y	Q	H	-	L	W	-	-	-	-	-	-	-	-	R	W	-	-	-	-	-	-	-	-	-	-	G	T	M	-	-	-	L	L	G	-	-	-	-	M
B.TH.04.04TH317223.JN248321	M	K	V	K	G	M	R	K	N	Y	Q	H	-	W	W	-	-	-	-	-	-	-	-	R	G	-	-	-	-	-	-	-	-	-	-	G	I	L	-	-	-	L	L	G	-	-	-	-	I
B.TH.04.04TH601066.JN248329	M	R	V	M	G	I	R	K	N	Y	Q	Q	-	F	W	-	-	-	-	-	-	-	-	R	W	-	-	-	-	-	-	-	-	-	-	G	T	L	-	-	-	L	L	G	-	-	-	-	L
B.TH.04.04TH808998.JN248335	M	R	V	T	G	I	R	K	N	Y	Q	H	-	I	W	-	-	-	-	-	-	-	-	R	W	-	-	-	-	-	-	-	-	-	-	G	I	L	-	-	-	F	L	G	-	-	-	-	M
B.TH.04.04TH821921.JN248337	M	K	V	K	E	M	R	K	H	W	Q	N	-	L	W	-	-	-	-	-	-	-	-	T	G	-	-	-	-	-	-	-	-	-	-	G	I	L	-	-	-	L	L	G	-	-	-	T	W
B.TH.05.05TH356764.JN248344	M	R	V	K	G	I	R	K	N	Y	R	Y	-	W	W	-	-	-	-	-	-	-	-	G	G	-	-	-	-	-	-	-	-	-	-	G	T	L	-	-	-	L	L	G	-	-	-	-	I
B.TH.05.05TH357801.JN248346	M	K	V	M	E	I	K	N	N	C	-	-	-	-	W	-	-	-	-	-	-	-	-	S	W	-	-	-	-	-	-	-	-	-	-	G	T	L	-	-	-	L	L	G	-	-	-	-	I
B.TH.05.05TH429730.JN248347	M	R	V	M	G	I	R	K	N	Y	Q	H	-	L	W	-	-	-	-	-	-	-	-	R	W	-	-	-	-	-	-	-	-	-	-	G	I	M	-	-	-	L	L	G	-	-	-	-	M
B.TH.05.05TH645189.JN248353	M	R	V	K	G	I	R	K	N	C	Q	H	-	L	W	-	-	-	-	-	-	-	-	R	W	-	-	-	-	-	-	-	-	-	-	G	I	M	-	-	-	L	L	G	-	-	-	-	M
B.TH.05.05TH736580.JN248354	M	K	A	K	G	T	R	K	N	Y	Q	H	S	W	W	-	-	-	-	-	-	-	-	K	W	-	-	-	-	-	-	-	-	-	-	G	I	M	-	-	-	L	L	G	-	-	-	-	M
B.TH.05.T286588_sga01.JF297222	M	R	V	R	G	I	R	K	N	C	Q	R	-	L	W	-	-	-	-	-	-	-	-	R	W	D	T	M	L	L	-	-	-	-	W	G	T	M	-	-	-	L	L	G	-	-	-	-	T
B.TH.06.AA010a_WG3.JX446800	M	K	V	K	E	I	R	K	N	Y	Q	H	-	L	W	-	-	-	-	-	-	-	-	K	W	G	I	L	-	-	-	-	W	K	W	G	I	M	-	-	-	L	L	G	-	-	-	-	M
B.TH.06.AA011a08R.JX446818	M	R	A	K	E	M	K	R	H	W	Q	H	-	L	W	-	-	-	-	-	-	-	-	T	G	-	-	-	-	-	-	-	-	-	-	G	I	M	-	-	-	L	L	G	-	-	-	-	M
B.TH.06.AA093a_RH1.JX447795	M	R	V	M	G	I	R	K	N	Y	Q	R	-	L	W	-	-	-	-	-	-	-	-	R	W	-	-	-	-	-	-	-	-	-	-	G	I	M	-	-	-	L	L	G	-	-	-	-	M
B.TH.06.NPBQC.KJ769147	M	R	V	T	G	I	R	K	T	Y	Q	H	-	L	W	-	-	-	-	-	-	-	-	R	W	-	-	-	-	-	-	-	-	-	-	G	T	M	-	-	-	L	L	G	-	-	-	-	M
B.TH.07.AA040a_WG11.JX447156	M	R	V	M	G	I	R	R	N	Y	P	H	-	L	W	-	-	-	-	-	-	-	-	R	W	-	-	-	-	-	-	-	-	-	-	G	T	M	-	-	-	L	L	G	-	-	-	-	M
B.TH.08.AA115c03R.JX448103	M	R	A	K	E	I	R	K	N	C	-	-	-	-	W	-	-	-	-	-	-	-	-	G	W	-	-	-	-	-	-	-	-	-	-	G	T	L	-	-	-	L	L	G	-	-	-	-	I
B.TH.08.MERLBDTRC10.JN860769	M	K	A	K	G	I	R	K	N	Y	Q	H	L	W	W	-	-	-	-	-	-	-	-	K	W	-	-	-	-	-	-	-	-	-	-	G	T	M	-	-	-	L	L	G	-	-	-	-	M
B.TH.08.T503963_sga03.JF297229	M	R	V	M	G	I	K	K	N	Y	Q	H	-	L	W	-	-	-	-	-	-	-	-	R	G	-	-	-	-	-	-	-	-	-	-	G	M	M	-	-	-	L	L	G	-	-	-	-	M
B.TH.93.93TH067.U39258	M	K	V	T	G	I	R	K	N	Y	Q	H	-	L	W	-	-	-	-	-	-	-	-	R	W	-	-	-	-	-	-	-	-	-	-	G	T	M	-	-	-	L	L	G	-	-	-	-	M
B.TH.96.M145.DQ354118	M	R	V	R	G	I	R	K	N	Y	Q	H	-	L	W	-	-	-	-	-	-	-	-	R	W	-	-	-	-	-	-	-	-	-	-	G	T	L	-	-	-	L	L	G	-	-	-	-	M
B.TH.99.99TH_C1416.AY945711	M	R	V	T	G	I	R	K	N	Y	Q	H	-	L	W	-	-	-	-	-	-	-	-	R	W	-	-	-	-	-	-	-	-	-	-	G	T	L	-	-	-	L	L	G	-	-	-	-	M
B.TH.x.NKR_0512_8.HM215431	M	K	V	K	G	T	M	K	N	Y	Q	H	-	L	W	-	-	-	-	-	-	-	-	R	W	-	-	-	-	-	-	-	-	-	-	G	I	M	-	-	-	L	L	G	-	-	-	-	M
B.TH.x.RPW_0510_2.HM215435	M	R	V	K	G	I	R	K	N	C	Q	R	-	L	W	-	-	-	-	-	-	-	-	R	W	-	-	-	-	-	-	-	-	-	-	G	I	M	-	-	-	L	L	G	-	-	-	-	M
B.TT.00.00TT_CRC08767.EU839606	M	R	V	K	E	T	R	R	N	W	Q	H	-	L	W	-	-	-	-	-	-	-	-	R	W	-	-	-	-	-	-	-	-	-	-	G	T	M	-	-	-	L	L	G	-	-	-	-	M
B.TT.00.SC46C_A4.HQ217662	M	R	V	K	E	T	R	R	N	W	Q	H	-	L	W	-	-	-	-	-	-	-	-	K	W	-	-	-	-	-	-	-	-	-	-	G	A	M	-	-	-	L	L	G	-	-	-	-	M
B.TT.01.01TT_CRC50069.EU839608	M	R	V	K	G	I	K	R	N	W	Q	G	-	F	W	-	-	-	-	-	-	-	-	R	W	-	-	-	-	-	-	-	-	-	-	G	T	M	-	-	-	L	L	G	-	-	-	-	M
B.TT.01.TT103C_2E1.EU578539	M	K	V	K	G	I	R	R	N	Y	Q	H	-	L	W	-	-	-	-	-	-	-	-	W	R	-	-	-	-	-	-	-	-	-	W	G	T	M	-	-	-	L	L	G	-	-	-	-	M
B.TT.01.TT106C_A1.HQ217760	M	R	A	K	E	I	R	R	N	C	Q	R	-	L	W	-	-	-	-	-	-	-	-	R	G	-	-	-	-	-	-	-	-	-	-	G	M	M	-	-	-	L	L	G	-	-	-	-	M
B.TT.01.TT112PC_DUK50127_1H3.EF593260	M	T	V	M	E	T	R	R	N	C	Q	H	-	L	W	-	-	-	-	-	-	-	-	R	G	-	-	-	-	-	-	-	-	-	-	G	T	L	-	-	-	L	L	G	-	-	-	I	L
B.TT.01.TT113PC_2E7.EU578580	M	R	V	K	E	I	R	R	N	W	Q	P	-	-	W	-	-	-	-	-	-	-	-	K	W	-	-	-	-	-	-	-	-	-	-	G	A	L	-	-	-	L	L	G	-	-	-	-	M
B.TT.01.TT114PC_8A12.EU578603	M	R	V	K	V	I	R	K	N	C	Q	R	-	L	W	-	-	-	-	-	-	-	-	R	W	-	-	-	-	-	-	-	-	-	-	G	T	M	-	-	-	L	L	G	-	-	-	-	M
B.TT.93.QH0016_M.AF277059	M	R	V	K	E	I	R	R	N	C	Q	R	-	L	W	-	-	-	-	-	-	-	-	R	W	-	-	-	-	-	-	-	-	-	-	G	T	M	-	-	-	L	L	G	-	-	-	-	M
B.TT.93.QH0065_M.AF277060	M	R	V	K	E	T	R	R	I	W	Q	H	-	L	W	-	-	-	-	-	-	-	-	K	W	-	-	-	-	-	-	-	-	-	-	G	T	M	-	-	-	L	L	G	-	-	-	-	M
B.TT.94.QH0060_F.AF277055	M	R	V	R	E	I	R	R	N	Y	-	-	-	L	W	-	-	-	-	-	-	-	-	R	W	-	-	-	-	-	-	-	-	-	-	G	I	M	-	-	-	L	L	G	-	-	-	-	M
B.TT.94.QH0692_M.AF277065	M	R	A	R	G	I	R	R	N	W	Q	G	-	L	W	-	-	-	-	-	-	-	-	R	W	-	-	-	-	-	-	-	-	-	-	G	T	M	-	-	-	L	L	G	-	-	-	-	M
B.TT.94.QH0705_M.AF277066	M	R	V	K	E	I	R	R	N	W	Q	R	-	L	W	-	-	-	-	-	-	-	-	R	W	-	-	-	-	-	-	-	-	-	-	G	T	M	-	-	-	L	L	G	-	-	-	-	M
B.TT.94.SC22_QH0126_3B9.EF593245	M	R	V	K	E	I	K	R	N	C	Q	R	-	L	W	-	-	-	-	-	-	-	-	R	W	-	-	-	-	-	-	-	-	-	-	G	T	M	-	-	-	L	L	G	-	-	-	-	M
B.TT.95.QH0791_M.AF277068	M	R	V	R	E	T	R	R	N	W	Q	H	-	W	W	-	-	-	-	-	-	-	-	K	W	-	-	-	-	-	-	-	-	-	-	G	T	M	-	-	-	L	L	G	-	-	-	-	M
B.TT.95.QH0864_M.AF277070	M	R	A	K	E	I	R	R	N	C	Q	H	-	L	W	-	-	-	-	-	-	-	-	R	W	-	-	-	-	-	-	-	-	-	-	G	I	M	-	-	-	L	L	G	-	-	-	-	M
B.TT.95.QH0865_M.AF277071	M	R	V	R	E	I	R	K	K	W	Q	R	-	W	W	-	-	-	-	-	-	-	-	T	W	-	-	-	-	-	-	-	-	-	-	G	T	M	-	-	-	L	L	G	-	-	-	-	M
B.TT.95.QH0908_F.AF277072	M	R	A	K	E	T	R	R	N	W	Q	H	-	L	W	-	-	-	-	-	-	-	-	K	W	-	-	-	-	-	-	-	-	-	-	G	M	M	-	-	-	L	L	G	-	-	-	-	M
B.TT.95.QH0944_M.AF277073	M	R	A	K	E	I	R	R	N	C	Q	H	-	L	W	-	-	-	-	-	-	-	-	R	W	G	T	M	-	-	-	L	W	R	W	G	I	M	-	-	-	L	L	G	-	-	-	-	M
B.TT.97.SC51C_8A2.EU578429	M	R	V	R	E	T	R	R	N	W	P	D	-	L	W	-	-	-	-	-	-	-	-	K	W	-	-	-	-	-	-	-	-	-	-	G	T	M	-	-	-	L	F	G	-	-	-	-	M
B.TT.98.SC24C_1B1.EU578386	M	R	V	K	E	I	R	R	N	C	Q	R	-	L	W	-	-	-	-	-	-	-	-	T	W	G	T	M	R	-	-	L	W	T	W	G	T	M	-	-	-	L	L	G	-	-	-	-	M
B.TT.98.TT27P_8G3.EU577148	M	R	A	K	E	I	R	R	N	C	Q	R	-	L	W	-	-	-	-	-	-	-	-	T	W	-	-	-	-	-	-	-	-	-	-	G	T	M	-	-	-	L	L	G	-	-	-	-	M
B.TT.98.TT28P_IHV42011_2C7.EF593264	M	K	V	K	G	I	R	R	N	C	Q	R	-	L	W	-	-	-	-	-	-	-	-	T	W	-	-	-	-	-	-	-	-	-	-	G	T	M	-	-	-	L	L	G	-	-	-	-	L
B.TT.99.TT34P_CRC04276_8D1.EF593267	M	R	V	M	G	T	R	R	N	Y	Q	R	-	L	W	-	-	-	-	-	-	-	-	R	W	-	-	-	-	-	-	-	-	-	-	G	T	M	-	-	-	L	L	G	-	-	-	-	L
B.TT.99.TT35P_CRC04429_7H12.EF593268	M	R	V	K	E	I	K	R	K	W	Q	R	-	L	W	-	-	-	-	-	-	-	-	R	W	G	-	-	-	-	-	-	-	T	M	L	T	M	-	-	-	L	L	G	-	-	-	-	M
B.TT.x.QZ4589.U32396	M	R	V	R	G	I	R	R	N	C	Q	H	-	L	W	-	-	-	-	-	-	-	-	T	W	-	-	-	-	-	-	-	-	-	-	G	T	M	-	-	-	L	L	G	-	-	-	-	M
B.TW.94.TWCYS_LM49.AF086817	M	R	V	R	G	T	R	M	N	C	Q	H	-	L	W	-	-	-	-	-	-	-	-	R	W	-	-	-	-	-	-	-	-	-	-	G	T	M	-	-	-	L	L	G	-	-	-	-	M
B.UA.01.01UAKV167.DQ823362	M	R	V	K	G	I	R	K	N	C	R	H	-	L	W	-	-	-	-	-	-	-	-	I	W	-	-	-	-	-	-	-	-	-	-	G	T	L	-	-	-	L	L	G	-	-	-	-	I
B.UA.01.01UAKV252.DQ823363	M	R	V	R	G	I	R	K	N	Y	Q	H	-	L	W	-	-	-	-	-	-	-	-	R	W	G	T	M	-	-	-	L	W	K	W	G	T	M	-	-	-	L	L	G	-	-	-	-	M
B.UA.01.01UAKV259.DQ823364	M	R	V	K	G	I	R	R	N	Y	Q	H	-	L	W	-	-	-	-	-	-	-	-	R	W	-	-	-	-	-	-	-	-	-	-	G	T	M	-	-	-	L	L	G	-	-	-	-	M
B.US.00.14294_1.DQ853436	M	K	V	M	G	T	R	R	N	Y	Q	H	-	L	W	-	-	-	-	-	-	-	-	R	W	-	-	-	-	-	-	-	-	-	-	G	T	M	-	-	-	L	L	G	-	-	-	-	M
B.US.00.4033_P10.JN562768	M	R	V	K	G	I	R	K	N	W	Q	G	-	L	W	-	-	-	-	-	-	-	-	T	W	-	-	-	-	-	-	-	-	-	-	G	T	M	-	-	-	L	L	G	-	-	-	-	M
B.US.00.APV_2.DQ869026	M	R	V	M	G	I	R	K	S	C	Q	H	-	L	W	-	-	-	-	-	-	-	-	R	W	-	-	-	-	-	-	-	-	-	-	G	T	M	-	-	-	L	L	G	-	-	-	-	M
B.US.00.ES1_20.EF363123	M	R	V	K	G	I	R	K	N	Y	Q	D	-	W	W	-	-	-	-	-	-	-	-	W	G	-	-	-	-	-	-	-	-	-	W	G	T	M	-	-	-	L	L	G	-	-	-	-	M
B.US.00.PRB958_06_TB1_4305.EU289199	M	R	V	K	E	I	R	R	S	Y	Q	H	-	L	W	-	-	-	-	-	-	-	-	G	W	G	T	L	-	-	-	L	W	K	W	G	M	M	-	-	-	L	L	G	-	-	-	-	M
B.US.00.RHPA_TF1.JN944917	M	R	V	M	G	I	R	K	N	Y	Q	H	-	L	W	-	-	-	-	-	-	-	-	K	W	-	-	-	-	-	-	-	-	-	-	G	T	M	-	-	-	L	L	W	-	-	-	-	L
B.US.00.THRO_18.AY835448	M	R	V	K	G	I	K	K	S	F	Q	H	-	W	W	-	-	-	-	-	-	-	-	K	W	-	-	-	-	-	-	-	-	-	-	G	T	M	-	-	-	L	L	G	-	-	-	-	I
B.US.00.THRO_TF1.JN944930	M	R	V	K	G	I	K	K	S	F	Q	H	-	W	W	-	-	-	-	-	-	-	-	K	W	-	-	-	-	-	-	-	-	-	-	G	T	M	-	-	-	L	L	G	-	-	-	-	I
B.US.00.WITO_TF1.JN944938	M	K	V	M	G	T	K	K	N	Y	Q	H	-	L	W	-	-	-	-	-	-	-	-	R	W	-	-	-	-	-	-	-	-	-	-	G	I	M	-	-	-	L	L	G	-	-	-	-	M
B.US.00.Z18_SGA_F8.EF593288	M	R	V	K	E	I	R	K	N	C	Q	G	-	F	W	-	-	-	-	-	-	-	-	R	W	-	-	-	-	-	-	-	-	-	-	G	I	M	-	-	-	L	L	G	-	-	-	-	I
B.US.00.Z20_B3.EF593289	M	K	V	K	G	I	R	K	N	Y	Q	H	-	L	W	-	-	-	-	-	-	-	-	R	W	-	-	-	-	-	-	-	-	-	-	G	T	M	-	-	-	L	L	G	-	-	-	-	M
B.US.01.108051_006.HM769944	M	R	V	K	G	I	R	R	N	Y	Q	H	-	L	W	-	-	-	-	-	-	-	-	R	G	-	-	-	-	-	-	-	-	-	-	A	T	L	-	-	-	L	L	G	-	-	-	-	I
B.US.01.45_01D7.JQ609746	M	R	V	M	G	I	R	K	N	C	Q	R	-	L	W	-	-	-	-	-	-	-	-	K	G	-	-	-	-	-	-	-	-	-	-	G	I	W	-	-	-	F	L	G	-	-	-	-	V
B.US.01.6568SP12_13_18_EPI.JN786692	M	R	V	K	G	I	R	K	N	Y	Q	H	-	W	W	-	-	-	-	-	-	-	-	K	G	-	-	-	-	-	-	-	-	-	-	G	I	L	-	-	-	L	L	G	-	-	-	-	M
B.US.01.APV_11.DQ869017	M	R	V	K	G	I	K	K	N	Y	Q	H	-	L	W	-	-	-	-	-	-	-	-	R	W	-	-	-	-	-	-	-	-	-	-	G	M	M	-	-	-	L	L	G	-	-	-	-	M
B.US.01.APV_13.DQ869019	M	I	V	K	E	I	R	K	N	Y	Q	H	-	L	W	-	-	-	-	-	-	-	-	K	W	-	-	-	-	-	-	-	-	-	G	G	M	M	-	-	-	L	L	G	-	-	-	-	M
B.US.01.APV_1.DQ869014	M	R	V	R	E	I	R	K	N	Y	Q	R	-	S	W	-	-	-	-	-	-	-	-	S	W	G	-	-	-	-	-	-	-	T	M	L	T	M	-	-	-	L	L	G	-	-	-	-	M
B.US.01.APV_3.DQ869027	M	R	V	K	G	I	R	M	N	Y	Q	H	-	L	W	-	-	-	-	-	-	-	-	R	W	-	-	-	-	-	-	-	-	-	-	G	T	M	-	-	-	L	L	G	-	-	-	-	M
B.US.01.APV_4.DQ869028	M	R	V	T	G	I	R	K	N	Y	Q	P	-	-	W	-	-	-	-	-	-	-	-	K	W	-	-	-	-	-	-	-	-	-	-	G	T	L	-	-	-	L	L	G	-	-	-	-	M
B.US.01.CRPE_B13.EU578061	M	R	V	K	E	M	R	K	N	W	Q	Q	-	W	W	-	-	-	-	-	-	-	-	K	E	-	-	-	-	-	-	-	-	-	-	G	I	L	-	-	-	L	L	G	-	-	-	M	L
B.US.01.L805.FJ469738	M	R	V	K	G	I	R	R	S	Y	Q	H	-	L	W	-	-	-	-	-	-	-	-	R	W	-	-	-	-	-	-	-	-	-	-	G	T	M	-	-	-	L	L	G	-	-	-	-	I
B.US.01.REJO_TF1.JN944911	M	K	V	K	G	I	R	R	N	Y	Q	H	-	L	W	-	-	-	-	-	-	-	-	R	W	-	-	-	-	-	-	-	-	-	-	G	I	M	-	-	-	L	L	G	-	-	-	-	I
B.US.01.SMRE_SGA_C2.EF593254	M	R	A	K	G	I	Q	R	N	Y	Q	Q	-	L	W	-	-	-	-	-	-	-	-	G	G	-	-	-	-	-	-	-	-	-	-	G	I	L	-	-	-	L	L	G	-	-	-	-	M
B.US.01.TRJO_TF1.JN944936	M	R	V	M	G	I	R	K	N	Y	Q	H	-	L	W	-	-	-	-	-	-	-	-	R	W	G	T	M	-	-	-	-	-	-	-	G	M	M	-	-	-	L	L	G	-	-	-	-	I
B.US.01.Z23_A2.EF593290	M	K	A	K	G	T	R	K	N	C	Q	H	-	L	W	-	-	-	-	-	-	-	-	R	G	-	-	-	-	-	-	-	-	-	-	G	I	M	-	-	-	L	L	G	-	-	-	M	L
B.US.01.Z27_F10.EF593291	M	R	V	T	E	I	R	K	N	Y	Q	H	-	L	W	-	-	-	-	-	-	-	-	R	G	D	I	-	-	-	-	-	W	R	W	G	I	M	-	-	-	L	L	G	-	-	-	-	M
B.US.01.Z29_A12.EU577629	M	R	A	K	E	M	K	K	H	C	Q	H	-	L	W	-	-	-	-	-	-	-	-	T	G	-	-	-	-	-	-	-	-	-	-	G	I	L	-	-	-	L	L	G	-	-	-	-	M
B.US.01.Z30_SGA_E13.EF593293	M	I	V	M	G	I	R	K	N	Y	Q	H	-	W	W	-	-	-	-	-	-	-	-	R	W	-	-	-	-	-	-	-	-	-	-	G	M	M	-	-	-	L	L	G	-	-	-	-	L
B.US.02.04013211_3_A10.GU330333	M	K	V	K	G	I	K	K	N	Y	Q	H	-	L	W	-	-	-	-	-	-	-	-	I	G	-	-	-	-	-	-	-	-	-	-	G	T	M	-	-	-	L	L	G	-	-	-	-	I
B.US.02.306029_ENV.JX863967	M	R	V	R	E	I	K	K	-	-	-	H	-	C	W	-	-	-	-	-	-	-	-	R	W	-	-	-	-	-	-	-	-	-	-	G	I	L	-	-	-	L	L	G	-	-	-	-	I
B.US.02.AD75_A11.GU331497	M	R	V	K	G	I	R	M	N	Y	Q	R	-	L	W	-	-	-	-	-	-	-	-	K	W	-	-	-	-	-	-	-	-	-	-	G	I	M	-	-	-	L	L	G	-	-	-	-	M
B.US.02.APV_14.DQ869020	M	R	V	M	G	T	R	K	N	Y	Q	P	-	L	W	-	-	-	-	-	-	-	-	R	G	-	-	-	-	-	-	-	-	-	-	G	T	L	-	-	-	L	L	G	-	-	-	-	M
B.US.02.APV_15.DQ869021	M	R	V	K	G	I	R	K	N	Y	Q	R	-	L	W	-	-	-	-	-	-	-	-	R	W	-	-	-	-	-	-	-	-	-	-	G	T	M	-	-	-	L	L	G	-	-	-	-	M
B.US.02.APV_16.DQ869022	M	R	V	T	G	I	R	K	N	Y	W	Q	-	W	W	-	-	-	-	-	-	-	-	S	G	-	-	-	-	-	-	-	-	-	-	G	I	L	-	-	-	L	L	G	-	-	-	-	I
B.US.02.APV_17.DQ869023	M	R	A	K	G	I	R	K	S	Y	R	L	-	L	W	-	-	-	-	-	-	-	-	K	W	-	-	-	-	-	-	-	-	-	-	G	M	M	-	-	-	L	L	G	-	-	-	-	I
B.US.02.CR0017Q.FJ469687	M	R	V	M	G	I	R	R	N	Y	Q	H	-	L	W	-	-	-	-	-	-	-	-	K	W	-	-	-	-	-	-	-	-	-	-	G	T	M	-	-	-	L	L	G	-	-	-	-	M
B.US.02.CR0023W.FJ469688	M	R	V	K	G	I	K	K	N	C	Q	N	-	W	W	-	-	-	-	-	-	-	-	R	W	G	V	-	-	-	-	-	W	R	W	G	T	M	-	-	-	L	L	G	-	-	-	-	M
B.US.02.CR0058S.FJ469693	M	R	V	K	G	I	R	K	N	C	Q	H	-	L	W	-	-	-	-	-	-	-	-	R	W	-	-	-	-	-	-	-	-	-	-	G	I	M	-	-	-	L	L	G	-	-	-	-	M
B.US.02.EABE4469_A5.HQ217201	M	R	V	K	G	I	M	K	N	Y	Q	H	-	L	W	-	-	-	-	-	-	-	-	R	G	G	I	L	N	-	-	L	W	R	G	G	I	L	-	-	-	L	L	G	-	-	-	-	I
B.US.02.F714.FJ469730	M	R	V	K	G	T	R	K	N	C	Q	H	-	L	W	-	-	-	-	-	-	-	-	R	W	-	-	-	-	-	-	-	-	-	-	G	T	M	-	-	-	L	L	G	-	-	-	-	M
B.US.02.F797.FJ469737	M	R	V	K	G	I	R	K	N	Y	Q	H	-	L	W	-	-	-	-	-	-	-	-	R	W	-	-	-	-	-	-	-	-	-	-	G	T	M	-	-	-	L	L	G	-	-	-	-	L
B.US.02.FOJO_C13.EU578104	M	R	V	M	G	P	G	-	N	C	Q	H	-	L	W	-	-	-	-	-	-	-	-	K	W	-	-	-	-	-	-	-	-	-	-	G	T	M	-	-	-	L	L	G	-	-	-	-	M
B.US.02.HEMA_A13.EU578122	M	K	V	K	G	M	R	K	H	C	Q	H	-	S	W	-	-	-	-	-	-	-	-	T	G	-	-	-	-	-	-	-	-	-	-	G	I	L	-	-	-	L	L	G	-	-	-	-	M
B.US.02.HIV_US_BID_V5249_2002.JQ403102	M	R	V	K	G	I	R	K	N	Y	Q	H	-	L	W	-	-	-	-	-	-	-	-	R	W	-	-	-	-	-	-	-	-	-	-	G	T	M	-	-	-	L	L	G	-	-	-	-	L
B.US.02.HIV_US_BID_V5276_2002.JQ403105	M	R	V	K	E	T	R	R	N	Y	Q	H	-	L	W	-	-	-	-	-	-	-	-	-	-	-	-	-	-	-	-	-	W	K	W	G	M	M	-	-	-	L	L	G	-	-	-	-	M
B.US.02.L8124P.FJ469741	M	R	V	R	G	I	R	R	N	Y	Q	H	-	L	W	-	-	-	-	-	-	-	-	R	W	-	-	-	-	-	-	-	-	-	-	G	I	L	-	-	-	L	L	G	-	-	-	-	M
B.US.02.L861P.FJ469748	M	R	V	M	G	I	R	K	S	Y	Q	H	-	W	W	-	-	-	-	-	-	-	-	R	G	-	-	-	-	-	-	-	-	-	-	G	I	L	-	-	-	L	L	G	-	-	-	-	M
B.US.02.OLLA_A13.EU578230	M	R	V	M	G	I	R	K	N	Y	Q	D	-	L	W	-	-	-	-	-	-	-	-	K	W	-	-	-	-	-	-	-	-	-	-	G	T	M	-	-	-	L	L	G	-	-	-	-	L
B.US.02.PRLS02.FJ469754	M	R	V	K	E	T	R	R	N	Y	Q	H	-	L	W	-	-	-	-	-	-	-	-	R	W	-	-	-	-	-	-	-	-	-	-	G	I	M	-	-	-	L	L	G	-	-	-	-	S
B.US.02.PRLS08.FJ469757	M	R	V	R	E	I	R	K	N	-	-	Y	-	L	W	-	-	-	-	-	-	-	-	K	W	G	T	L	-	-	-	-	W	K	W	G	T	M	-	-	-	L	L	G	-	-	-	-	M
B.US.02.PRLS16.FJ469760	M	R	V	R	V	T	K	R	N	Y	Q	R	-	L	W	-	-	-	-	-	-	-	-	K	G	-	-	-	-	-	-	-	-	-	-	G	T	L	-	-	-	L	L	G	-	-	-	-	M
B.US.02.PRLS18.FJ469762	M	R	V	M	G	T	R	K	N	C	Q	H	-	L	W	-	-	-	-	-	-	-	-	R	W	-	-	-	-	-	-	-	-	-	-	G	I	M	-	-	-	L	L	G	-	-	-	-	M
B.US.02.SHKE_B1.EU578460	M	K	V	K	G	I	R	K	N	Y	Q	N	-	L	W	-	-	-	-	-	-	-	-	R	G	-	-	-	-	-	-	-	-	-	-	G	T	L	-	-	-	L	L	G	-	-	-	-	M
B.US.02.Z32_E11.EF593295	M	K	V	K	G	T	R	K	N	Y	Q	H	-	L	W	-	-	-	-	-	-	-	-	R	W	-	-	-	-	-	-	-	-	-	-	G	I	M	-	-	-	L	L	G	-	-	-	-	M
B.US.02.Z33_G11.EF593296	M	R	V	R	V	I	R	R	N	W	Q	H	-	L	W	-	-	-	-	-	-	-	-	R	W	-	-	-	-	-	-	-	-	-	-	G	T	M	-	-	-	L	L	G	-	-	-	-	L
B.US.02.Z34_A3.EF593297	M	R	V	K	G	I	R	K	N	Y	Q	H	-	L	W	-	-	-	-	-	-	-	-	K	W	-	-	-	-	-	-	-	-	-	-	G	I	M	-	-	-	L	L	G	-	-	-	-	M
B.US.03.04013321_2_2C12.GU330550	M	R	V	K	G	I	R	K	N	C	Q	H	-	L	W	-	-	-	-	-	-	-	-	-	W	R	-	-	-	-	-	-	-	-	W	G	M	M	-	-	-	L	L	G	-	-	-	-	V
B.US.03.043S018.HM234503	M	K	V	K	G	I	R	R	N	Y	Q	H	-	W	W	-	-	-	-	-	-	-	-	W	R	-	-	-	-	-	-	-	-	-	W	G	T	M	-	-	-	L	L	G	-	-	-	-	I
B.US.03.1BRHGA_E13_DP.KC312470	M	R	V	K	A	M	R	R	N	Y	Q	N	-	W	W	-	-	-	-	-	-	-	-	R	G	-	-	-	-	-	-	-	-	-	-	G	T	L	-	-	-	L	L	G	-	-	-	-	M
B.US.03.APV_10.DQ869016	M	R	V	R	G	I	R	R	N	Y	P	H	-	L	W	-	-	-	-	-	-	-	-	R	G	-	-	-	-	-	-	-	-	-	-	G	I	W	-	-	-	L	L	G	-	-	-	-	I
B.US.03.APV_18.DQ869024	M	R	V	K	G	I	R	K	N	Y	Q	H	-	L	W	-	-	-	-	-	-	-	-	R	G	G	I	-	-	-	-	-	W	R	W	G	M	M	-	-	-	L	L	G	-	-	-	-	L
B.US.03.APV_19.DQ869025	M	R	A	K	E	M	R	K	N	W	Q	H	-	L	W	-	-	-	-	-	-	-	-	R	W	-	-	-	-	-	-	-	-	-	-	G	T	M	-	-	-	L	L	G	-	-	-	-	M
B.US.03.APV_5.DQ869029	M	K	V	T	G	I	R	K	N	C	Q	H	-	L	W	-	-	-	-	-	-	-	-	T	G	-	-	-	-	-	-	-	-	-	-	G	I	M	-	-	-	L	L	G	-	-	-	-	I
B.US.03.APV_6.DQ869030	M	R	A	R	G	I	M	K	N	C	Q	R	-	L	W	-	-	-	-	-	-	-	-	T	W	-	-	-	-	-	-	-	-	-	-	G	T	M	-	-	-	L	L	G	-	-	-	-	M
B.US.03.APV_7.DQ869031	M	R	V	K	G	I	R	R	N	Y	Q	H	-	L	W	-	-	-	-	-	-	-	-	R	W	-	-	-	-	-	-	-	-	-	-	G	T	M	-	-	-	F	L	W	-	-	-	-	L
B.US.03.APV_8.DQ869032	M	R	V	K	G	I	R	K	S	S	Q	H	-	L	W	-	-	-	-	-	-	-	-	R	W	-	-	-	-	-	-	-	-	-	-	G	T	M	-	-	-	L	L	G	-	-	-	-	M
B.US.03.AT01480.FJ469686	M	R	V	R	G	T	K	K	N	C	Q	S	-	L	W	-	-	-	-	-	-	-	-	W	R	-	-	-	-	-	-	-	-	-	W	G	M	M	-	-	-	L	L	G	-	-	-	-	L
B.US.03.CR0154X.FJ469701	M	R	V	K	G	I	R	K	H	C	Q	H	-	L	W	-	-	-	-	-	-	-	-	R	W	-	-	-	-	-	-	-	-	-	-	G	I	M	-	-	-	L	L	G	-	-	-	-	M
B.US.03.DEMB03JP004.KC473846	M	K	A	K	E	T	R	K	N	Y	Q	H	-	L	W	-	-	-	-	-	-	-	-	R	W	-	-	-	-	-	-	-	-	-	-	G	I	M	-	-	-	L	L	G	-	-	-	-	M
B.US.03.F7157.FJ469731	M	R	V	K	G	I	K	R	N	Y	Q	H	-	L	W	-	-	-	-	-	-	-	-	R	W	-	-	-	-	-	-	-	-	-	-	G	I	M	-	-	-	L	L	G	-	-	-	-	M
B.US.03.FERI_SGA_A1.EF593222	M	K	V	K	G	I	R	K	N	Y	Q	P	-	L	Q	-	-	-	-	-	-	-	-	G	I	W	-	-	-	-	-	-	-	R	W	G	I	M	-	-	-	L	L	G	-	-	-	-	I
B.US.03.H135v1ed8_6.DQ410465	M	R	V	T	G	I	R	K	N	C	Q	H	-	W	W	-	-	-	-	-	-	-	-	W	K	-	-	-	-	-	-	-	-	-	W	G	I	M	-	-	-	L	L	G	-	-	-	-	I
B.US.03.H28v1e3_3.DQ410422	M	K	V	K	E	I	R	K	N	Y	Q	H	-	L	W	-	-	-	-	-	-	-	-	R	W	-	-	-	-	-	-	-	-	-	-	G	T	M	-	-	-	L	L	G	-	-	-	-	M
B.US.03.HDNDRPI032B2.GU562135	M	K	A	K	V	I	R	K	N	Y	Q	H	-	L	W	-	-	-	-	-	-	-	-	R	W	-	-	-	-	-	-	-	-	-	-	G	I	M	-	-	-	L	L	G	-	-	-	-	M
B.US.03.HIV_US_BID_V5279_2003.JQ403106	M	K	V	K	G	T	R	M	N	W	Q	G	-	W	W	-	-	-	-	-	-	-	-	R	W	-	-	-	-	-	-	-	-	-	-	G	I	M	-	-	-	L	L	G	-	-	-	-	M
B.US.03.L8107.FJ469739	M	R	V	K	G	I	K	K	S	C	Q	H	-	L	W	-	-	-	-	-	-	-	-	K	W	-	-	-	-	-	-	-	-	-	-	G	I	M	-	-	-	L	L	G	-	-	-	-	M
B.US.03.L8152.FJ469742	M	K	V	K	G	I	R	K	N	Y	Q	H	-	L	W	-	-	-	-	-	-	-	-	R	W	-	-	-	-	-	-	-	-	-	-	G	M	M	-	-	-	L	L	G	-	-	-	-	M
B.US.03.L8180.FJ469743	M	R	A	K	E	M	R	K	H	C	Q	H	-	L	W	-	-	-	-	-	-	-	-	R	W	-	-	-	-	-	-	-	-	-	-	G	T	M	-	-	-	L	L	G	-	-	-	-	M
B.US.03.PRLS01.FJ469753	M	R	V	K	G	I	R	K	N	Y	Q	H	-	L	W	-	-	-	-	-	-	-	-	R	W	-	-	-	-	-	-	-	-	-	-	G	T	M	-	-	-	L	L	G	-	-	-	-	M
B.US.03.PRLS04.FJ469755	M	R	V	T	G	I	K	K	S	C	Q	H	-	L	W	-	-	-	-	-	-	-	-	K	G	-	-	-	-	-	-	-	-	-	-	G	I	L	-	-	-	L	L	G	-	-	-	-	M
B.US.03.PRLS12.FJ469759	M	R	V	T	G	I	R	K	N	C	Q	G	-	L	W	-	-	-	-	-	-	-	-	K	W	-	-	-	-	-	-	-	-	-	-	G	T	M	-	-	-	L	L	G	-	-	-	-	I
B.US.03.PRLS24.FJ469764	M	K	V	K	G	T	W	R	N	Y	Q	D	-	W	W	-	-	-	-	-	-	-	-	R	W	-	-	-	-	-	-	-	-	-	-	G	M	M	-	-	-	L	F	G	-	-	-	-	L
B.US.03.PRLS25.FJ469765	M	R	V	K	G	I	R	K	N	Y	Q	H	-	L	W	-	-	-	-	-	-	-	-	R	W	G	-	-	-	-	-	-	-	T	R	L	T	M	-	-	-	L	L	G	-	-	-	-	I
B.US.03.PSL024B10.GU562272	M	R	V	K	G	M	R	R	N	W	P	K	-	F	W	-	-	-	-	-	-	-	-	K	W	-	-	-	-	-	-	-	-	-	-	G	T	L	-	-	-	L	L	G	-	-	-	-	I
B.US.03.SH8233.FJ469770	M	R	V	K	G	I	M	K	N	Y	-	-	-	L	W	-	-	-	-	-	-	-	-	S	W	-	-	-	-	-	-	-	-	-	-	G	T	M	-	-	-	L	L	G	-	-	-	-	I
B.US.03.TALA_SGA_B16.EF593256	M	R	V	M	E	I	K	K	N	Y	Q	P	-	W	W	-	-	-	-	-	-	-	-	R	G	-	-	-	-	-	-	-	-	-	-	G	I	L	-	-	-	L	L	G	-	-	-	-	M
B.US.03.Z35_C1.EF593298	M	K	V	K	G	I	R	K	N	C	Q	H	-	L	W	-	-	-	-	-	-	-	-	T	W	-	-	-	-	-	-	-	-	-	-	G	T	M	-	-	-	L	L	G	-	-	-	-	M
B.US.03.Z36_E1.EF593299	M	R	V	K	E	I	R	K	N	C	Q	C	-	L	W	-	-	-	-	-	-	-	-	R	W	-	-	-	-	-	-	-	-	-	-	G	T	M	-	-	-	L	L	G	-	-	-	-	M
B.US.04.014837G.FJ469684	M	R	V	T	G	I	R	R	N	C	Q	H	-	L	W	-	-	-	-	-	-	-	-	R	W	-	-	-	-	-	-	-	-	-	-	G	V	L	-	-	-	L	L	G	-	-	-	-	I
B.US.04.1218_A14.HQ216370	M	R	V	K	E	I	R	K	N	W	Q	H	-	L	W	-	-	-	-	-	-	-	-	R	W	-	-	-	-	-	-	-	-	-	-	G	T	M	-	-	-	L	L	G	-	-	-	-	L
B.US.04.1249_D15.HQ216397	M	R	V	K	G	I	R	K	N	Y	Q	H	-	L	W	-	-	-	-	-	-	-	-	K	W	-	-	-	-	-	-	-	-	-	-	G	T	M	-	-	-	L	L	G	-	-	-	-	L
B.US.04.1330_C22.HQ216485	M	K	V	K	G	I	M	R	N	C	Q	H	-	S	C	-	-	-	-	-	-	-	-	W	K	W	-	-	-	-	-	-	-	-	-	G	T	M	-	-	-	L	L	G	-	-	-	-	M
B.US.04.1352_A5.HQ216504	M	R	V	K	G	T	R	R	N	Y	Q	N	-	W	W	-	-	-	-	-	-	-	-	W	K	-	-	-	-	-	-	-	-	-	W	G	T	V	-	-	-	L	L	G	-	-	-	-	I
B.US.04.154v38Renv_re7.DQ410636	M	R	V	T	G	I	R	R	N	C	Q	H	-	W	W	-	-	-	-	-	-	-	-	K	W	-	-	-	-	-	-	-	-	-	-	G	I	M	-	-	-	L	L	G	-	-	-	-	I
B.US.04.306081_ENV.JX863968	M	R	V	M	G	I	R	K	N	Y	Q	H	-	L	W	-	-	-	-	-	-	-	-	R	G	-	-	-	-	-	-	-	-	-	-	G	I	L	-	-	-	L	L	G	-	-	-	-	I
B.US.04.306129_ENV.JX863969	M	R	V	M	G	I	K	K	-	-	-	H	-	L	W	-	-	-	-	-	-	-	-	S	W	-	-	-	-	-	-	-	-	-	-	G	T	L	-	-	-	L	L	G	-	-	-	-	I
B.US.04.306131_ENV.JX863970	M	T	V	M	G	I	R	K	N	Y	Q	H	-	L	W	-	-	-	-	-	-	-	-	R	W	-	-	-	-	-	-	-	-	-	-	G	M	M	-	-	-	L	L	G	-	-	-	-	I
B.US.04.3405_B10.EU577792	M	R	V	K	G	T	R	K	N	W	Q	R	-	L	W	-	-	-	-	-	-	-	-	T	W	-	-	-	-	-	-	-	-	-	-	G	T	W	-	-	-	L	L	G	-	-	-	-	M
B.US.04.4051_C35.JN562798	M	K	V	K	G	I	R	K	N	C	Q	H	-	L	W	-	-	-	-	-	-	-	-	W	R	-	-	-	-	-	-	-	-	-	W	G	I	M	-	-	-	L	L	G	-	-	-	-	I
B.US.04.4295_1.EU577811	M	R	A	K	G	I	K	K	N	Y	Q	N	-	W	W	-	-	-	-	-	-	-	-	R	G	-	-	-	-	-	-	-	-	-	-	G	I	L	-	-	-	L	L	G	-	-	-	-	M
B.US.04.4911_6.EU577862	M	R	V	R	G	M	K	R	N	Y	Q	H	-	F	W	-	-	-	-	-	-	-	-	R	W	-	-	-	-	-	-	-	-	-	-	G	I	M	-	-	-	L	L	G	-	-	-	-	M
B.US.04.5417_B11.EF593190	M	R	V	K	G	I	R	R	N	Y	Q	R	-	L	W	-	-	-	-	-	-	-	-	T	W	-	-	-	-	-	-	-	-	-	-	G	T	L	-	-	-	L	L	G	-	-	-	-	M
B.US.04.5539_E6.EU577947	M	R	V	M	E	I	R	K	N	Y	Q	H	-	W	W	-	-	-	-	-	-	-	-	K	E	-	-	-	-	-	-	-	-	-	-	G	I	L	-	-	-	L	L	G	-	-	-	-	M
B.US.04.5769_B8.EU577989	M	R	V	K	G	I	R	K	N	F	Q	N	-	L	W	-	-	-	-	-	-	-	-	G	W	G	V	-	-	-	-	-	W	R	W	G	I	M	-	-	-	L	L	G	-	-	-	-	I
B.US.04.6064_10.EU578032	M	R	V	M	G	I	K	R	N	Y	Q	H	-	L	W	-	-	-	-	-	-	-	-	R	W	-	-	-	-	-	-	-	-	-	-	G	I	M	-	-	-	L	L	G	-	-	-	-	M
B.US.04.7036_P9.JN562778	M	T	V	M	E	T	R	R	N	Y	Q	H	-	L	W	-	-	-	-	-	-	-	-	R	W	-	-	-	-	-	-	-	-	-	-	G	T	M	-	-	-	L	L	G	-	-	-	-	L
B.US.04.7092_A1.EU578047	M	R	V	M	G	I	R	R	I	C	Q	P	-	L	W	-	-	-	-	-	-	-	-	K	W	-	-	-	-	-	-	-	-	-	-	G	T	M	-	-	-	L	L	G	-	-	-	-	M
B.US.04.APV_20.DQ869015	M	R	V	T	G	I	K	K	N	C	Q	D	-	W	W	-	-	-	-	-	-	-	-	K	W	-	-	-	-	-	-	-	-	-	-	G	M	M	-	-	-	L	L	G	-	-	-	-	I
B.US.04.APV_9.DQ869033	M	R	V	K	G	I	R	R	N	C	Q	H	-	L	W	-	-	-	-	-	-	-	-	R	W	-	-	-	-	-	-	-	-	-	-	G	I	M	-	-	-	L	L	G	-	-	-	-	M
B.US.04.AS1M24env1_8B.EF125659	M	R	V	M	G	I	R	R	N	Y	Q	H	-	L	W	-	-	-	-	-	-	-	-	R	W	-	-	-	-	-	-	-	-	-	-	G	I	V	-	-	-	L	L	G	-	-	-	-	I
B.US.04.C061711D7.KM259097	M	R	V	K	G	I	R	K	N	Y	Q	H	-	L	W	-	-	-	-	-	-	-	-	R	W	-	-	-	-	-	-	-	-	-	-	G	I	M	-	-	-	L	L	G	-	-	-	-	M
B.US.04.C61v1e10.DQ410526	M	R	V	M	G	I	R	K	N	Y	Q	H	-	W	W	-	-	-	-	-	-	-	-	R	G	-	-	-	-	-	-	-	-	-	-	G	T	L	-	-	-	L	L	G	-	-	-	-	M
B.US.04.C62v1e2_2.DQ410535	M	R	V	M	E	I	R	R	N	C	Q	H	-	W	W	-	-	-	-	-	-	-	-	K	W	-	-	-	-	-	-	-	-	-	-	G	I	M	-	-	-	L	L	G	-	-	-	-	L
B.US.04.CAAN_A2.AY835452	M	R	V	K	E	I	R	K	N	Y	R	H	-	L	W	-	-	-	-	-	-	-	-	K	W	-	-	-	-	-	-	-	-	-	-	G	I	M	-	-	-	L	L	G	-	-	-	-	M
B.US.04.CR0068P.FJ469695	M	K	V	K	E	I	R	K	N	Y	Q	H	-	L	W	-	-	-	-	-	-	-	-	K	W	-	-	-	-	-	-	-	-	-	-	G	T	M	-	-	-	L	L	G	-	-	-	-	M
B.US.04.CR0080N.FJ469697	M	R	V	K	G	I	R	R	N	Y	Q	H	-	L	W	-	-	-	-	-	-	-	-	K	W	-	-	-	-	-	-	-	-	-	-	G	T	M	-	-	-	L	L	G	-	-	-	-	M
B.US.04.CR0116Y.FJ469698	M	R	V	K	G	I	R	K	N	Y	Q	H	-	L	W	-	-	-	-	-	-	-	-	R	W	-	-	-	-	-	-	-	-	-	-	G	I	M	-	-	-	L	L	G	-	-	-	-	I
B.US.04.CR0345Q.FJ469722	M	K	V	M	G	I	K	K	N	Y	Q	R	-	W	G	-	-	-	-	-	-	-	-	R	W	-	-	-	-	-	-	-	-	-	-	G	I	L	-	-	-	F	L	G	-	-	-	-	L
B.US.04.DIGA3757_D12.HQ217185	M	R	V	K	G	I	R	K	N	Y	Q	R	-	W	W	-	-	-	-	-	-	-	-	R	W	-	-	-	-	-	-	-	-	-	-	G	I	M	-	-	-	L	L	G	-	-	-	-	M
B.US.04.ES10_53.EF363127	M	R	V	M	E	I	W	R	N	C	Q	H	-	L	W	-	-	-	-	-	-	-	-	R	G	G	S	-	-	-	-	-	W	R	W	G	I	M	-	-	-	L	L	G	-	-	-	-	M
B.US.04.ES11_2004_culture.KC935957	M	R	V	T	E	I	R	K	N	Y	Q	H	-	W	W	-	-	-	-	-	-	-	-	K	W	-	-	-	-	-	-	-	-	-	-	G	I	M	-	-	-	L	L	G	-	-	-	-	L
B.US.04.ES3v1e10_2.DQ410068	M	R	V	T	E	I	R	K	N	Y	Q	H	-	L	W	-	-	-	-	-	-	-	-	R	W	-	-	-	-	-	-	-	-	-	-	G	I	M	-	-	-	L	L	G	-	-	-	-	I
B.US.04.ES4_24.EF363124	M	R	A	K	E	I	R	K	N	Y	Q	H	-	L	W	-	-	-	-	-	-	-	-	R	W	-	-	-	-	-	-	-	-	-	-	G	T	M	-	-	-	L	L	G	-	-	-	-	I
B.US.04.ES8_43.EF363126	M	R	V	M	E	T	R	K	N	W	Q	H	-	W	W	-	-	-	-	-	-	-	-	W	K	-	-	-	-	-	-	-	-	-	G	G	I	M	-	-	-	L	L	G	-	-	-	-	M
B.US.04.ES9v1e7_1.DQ410205	M	K	V	K	G	S	R	R	N	Y	Q	H	-	L	W	-	-	-	-	-	-	-	-	R	W	-	-	-	-	-	-	-	-	-	-	G	I	M	-	-	-	L	L	G	-	-	-	-	M
B.US.04.F7165.FJ469732	M	R	V	K	G	I	R	K	N	Y	Q	H	-	L	W	-	-	-	-	-	-	-	-	K	W	-	-	-	-	-	-	-	-	-	-	G	I	M	-	-	-	L	L	G	-	-	-	-	I
B.US.04.F7172.FJ469733	M	K	V	K	E	I	K	K	N	Y	Q	H	-	W	W	-	-	-	-	-	-	-	-	G	W	G	S	L	-	-	-	W	W	R	W	G	I	M	-	-	-	L	L	G	-	-	-	-	M
B.US.04.H148v1ed4_1.DQ410498	M	R	V	T	G	I	R	K	N	C	Q	H	-	W	W	-	-	-	-	-	-	-	-	K	W	-	-	-	-	-	-	-	-	-	-	G	I	M	-	-	-	L	L	G	-	-	-	-	M
B.US.04.H22v1ed5_1.DQ410260	M	R	V	K	E	I	R	R	N	Y	P	H	-	L	W	-	-	-	-	-	-	-	-	R	W	-	-	-	-	-	-	-	-	-	-	G	I	M	-	-	-	L	L	G	-	-	-	-	M
B.US.04.H23v1ed8_3.DQ410292	M	R	V	M	E	I	K	K	N	C	Q	H	-	W	W	-	-	-	-	-	-	-	-	K	W	G	-	-	-	-	-	-	-	I	M	R	I	M	-	-	-	L	L	G	-	-	-	-	I
B.US.04.H25v1e1_3.DQ410356	M	R	A	K	G	M	R	K	H	W	Q	H	-	W	W	-	-	-	-	-	-	-	-	K	E	-	-	-	-	-	-	-	-	-	-	G	I	L	-	-	-	L	L	G	-	-	-	M	L
B.US.04.H26v1e14_2.DQ410403	M	K	V	K	E	I	R	R	S	C	Q	H	-	L	W	-	-	-	-	-	-	-	-	R	W	-	-	-	-	-	-	-	-	-	-	G	I	M	-	-	-	L	L	G	-	-	-	-	T
B.US.04.HDNDRPI034A4.GU562155	M	R	V	K	G	M	R	K	N	C	Q	Q	-	C	W	-	-	-	-	-	-	-	-	K	G	-	-	-	-	-	-	-	-	-	-	G	I	L	-	-	-	L	L	G	-	-	-	-	I
B.US.04.HIV_US_BID_V5258_2004.JQ403103	M	R	A	K	E	I	R	R	N	Y	Q	H	-	L	W	-	-	-	-	-	-	-	-	K	W	-	-	-	-	-	-	-	-	-	-	G	T	M	-	-	-	L	L	G	-	-	-	-	L
B.US.04.HIV_US_BID_V5261_2004.JQ403104	M	K	V	R	E	M	R	K	N	Y	P	L	-	L	W	-	-	-	-	-	-	-	-	K	G	-	-	-	-	-	-	-	-	-	-	G	I	L	-	-	-	L	L	G	-	-	-	-	I
B.US.04.HIV_US_BID_V5282_2004.JQ403107	M	K	A	K	G	T	R	K	N	Y	Q	N	-	L	W	-	-	-	-	-	-	-	-	R	G	-	-	-	-	-	-	-	-	-	-	G	T	L	-	-	-	L	L	G	-	-	-	-	I
B.US.04.JACH1853_A5.HQ217329	M	K	V	K	G	I	R	K	S	C	Q	L	-	L	W	-	-	-	-	-	-	-	-	T	W	-	-	-	-	-	-	-	-	-	-	G	M	M	-	-	-	L	L	G	-	-	-	-	I
B.US.04.JOTO_A11.EU578165	M	R	V	K	G	I	R	K	N	Y	Q	H	-	L	W	-	-	-	-	-	-	-	-	R	W	-	-	-	-	-	-	-	-	-	-	G	M	M	-	-	-	L	L	G	-	-	-	-	L
B.US.04.L819.FJ469745	M	R	V	M	G	I	R	K	N	Y	Q	H	-	W	W	-	-	-	-	-	-	-	-	R	G	-	-	-	-	-	-	-	-	-	-	G	T	L	-	-	-	L	L	G	-	-	-	-	M
B.US.04.P070711B1.KM259452	M	K	V	K	E	I	R	K	N	Y	Q	H	-	L	W	-	-	-	-	-	-	-	-	K	W	-	-	-	-	-	-	-	-	-	-	G	I	M	-	-	-	L	L	G	-	-	-	-	I
B.US.04.SAMI_WGA1.EU547186	M	R	A	K	E	I	W	K	N	C	Q	L	-	L	W	-	-	-	-	-	-	-	-	R	W	-	-	-	-	-	-	-	-	-	-	G	I	M	-	-	-	L	L	G	-	-	-	-	M
B.US.04.SH858.FJ469772	M	R	V	T	G	I	R	K	N	Y	Q	H	-	L	W	-	-	-	-	-	-	-	-	R	G	G	N	L	-	-	-	-	W	K	W	G	I	M	-	-	-	L	L	G	-	-	-	-	T
B.US.04.UNC2009_1.EF593269	M	K	V	R	E	I	R	R	N	Y	Q	H	-	L	W	-	-	-	-	-	-	-	-	R	G	-	-	-	-	-	-	-	-	-	-	G	I	L	-	-	-	L	L	G	-	-	-	-	I
B.US.04.UNC4484_13.EF593271	M	R	V	M	G	I	R	M	N	C	Q	H	-	L	W	-	-	-	-	-	-	-	-	K	G	-	-	-	-	-	-	-	-	-	-	G	I	L	-	-	-	L	L	G	-	-	-	-	I
B.US.04.UNC5283_17.EF593273	M	K	V	T	G	I	K	K	N	C	L	H	-	W	W	-	-	-	-	-	-	-	-	G	W	-	-	-	-	-	-	-	-	-	-	G	T	T	-	-	-	L	L	G	-	-	-	-	I
B.US.04.UNC5548_11.EF593274	M	R	V	K	G	I	K	K	S	C	Q	H	-	L	W	-	-	-	-	-	-	-	-	R	W	-	-	-	-	-	-	-	-	-	-	G	M	M	-	-	-	L	L	G	-	-	-	-	M
B.US.04.UNC5734_10.EF593275	M	K	V	M	G	M	R	N	N	Y	Q	H	-	W	W	-	-	-	-	-	-	-	-	R	G	-	-	-	-	-	-	-	-	-	-	G	I	L	-	-	-	L	L	G	-	-	-	-	M
B.US.04.UNC5799_16.EF593276	M	K	V	T	G	I	R	R	N	Y	Q	H	-	L	W	-	-	-	-	-	-	-	-	K	W	-	-	-	-	-	-	-	-	-	-	G	I	M	-	-	-	L	F	G	-	-	-	-	M
B.US.04.USPI71101EI7y04051pcWG2B9.JN024210	M	K	V	K	G	I	R	K	N	-	-	Y	-	W	W	-	-	-	-	-	-	-	-	R	W	-	-	-	-	-	-	-	-	-	-	G	V	M	-	-	-	L	L	G	-	-	-	-	M
B.US.04.USPI83747EI6y04121pcWG2B5.JN024100	M	R	V	K	G	I	R	K	N	W	Q	R	-	L	W	-	-	-	-	-	-	-	-	R	W	-	-	-	-	-	-	-	-	-	-	G	I	M	-	-	-	L	L	G	-	-	-	-	M
B.US.05.012286G.FJ469683	M	R	V	T	E	T	R	R	N	C	Q	H	-	L	W	-	-	-	-	-	-	-	-	R	G	-	-	-	-	-	-	-	-	-	-	G	T	L	-	-	-	L	L	G	-	-	-	-	I
B.US.05.04013383_0_SC13.HQ238279	M	R	V	K	E	I	R	R	N	Y	Q	H	-	F	W	-	-	-	-	-	-	-	-	R	W	-	-	-	-	-	-	-	-	-	-	G	I	M	-	-	-	L	L	G	-	-	-	-	I
B.US.05.04013396_0_flG8.FJ496085	M	K	V	K	E	T	R	K	N	Y	Q	H	-	W	W	-	-	-	-	-	-	-	-	K	G	-	-	-	-	-	-	-	-	-	-	G	I	L	-	-	-	L	L	G	-	-	-	-	M
B.US.05.05US_SAJ_NVS12.JF689852	M	R	V	T	E	I	R	K	N	Y	Q	H	-	W	W	-	-	-	-	-	-	-	-	K	W	-	-	-	-	-	-	-	-	-	-	G	I	M	-	-	-	L	L	G	-	-	-	-	I
B.US.05.05US_SAJ_NVS5.JF689857	M	R	A	K	G	I	R	R	N	C	Q	R	-	L	W	-	-	-	-	-	-	-	-	R	W	-	-	-	-	-	-	-	-	-	-	G	T	M	-	-	-	L	L	G	-	-	-	-	I
B.US.05.05US_SAJ_NVS8.JF689859	M	R	V	K	E	I	R	R	N	C	Q	H	-	L	W	-	-	-	-	-	-	-	-	R	W	-	-	-	-	-	-	-	-	-	-	G	T	M	-	-	-	L	L	G	-	-	-	-	I
B.US.05.05US_SAJ_NVS9.JF689860	M	R	V	K	G	I	R	K	N	Y	Q	H	-	W	W	-	-	-	-	-	-	-	-	R	W	-	-	-	-	-	-	-	-	-	-	G	M	T	-	-	-	L	V	G	-	-	-	-	I
B.US.05.1423_F32.HQ216575	M	R	V	K	G	I	R	R	N	Y	Q	R	-	W	W	-	-	-	-	-	-	-	-	K	W	-	-	-	-	-	-	-	-	-	-	G	T	M	-	-	-	L	L	G	-	-	-	-	M
B.US.05.1444_A22.HQ216584	M	K	V	K	G	I	R	K	N	Y	Q	H	-	L	W	-	-	-	-	-	-	-	-	R	W	-	-	-	-	-	-	-	-	-	-	G	M	M	-	-	-	L	L	G	-	-	-	-	M
B.US.05.1446_A37.HQ216601	M	K	V	K	E	I	R	K	N	C	Q	R	-	L	W	-	-	-	-	-	-	-	-	R	W	-	-	-	-	-	-	-	-	-	-	G	I	M	-	-	-	L	I	G	-	-	-	-	M
B.US.05.1451_C1.HQ216634	M	R	V	K	G	I	R	R	N	Y	Q	H	-	W	W	-	-	-	-	-	-	-	-	T	W	-	-	-	-	-	-	-	-	-	-	G	T	M	-	-	-	L	L	G	-	-	-	-	I
B.US.05.1470_D34.HQ216686	M	R	V	K	G	I	R	K	S	C	H	N	-	L	W	-	-	-	-	-	-	-	-	R	G	-	-	-	-	-	-	-	-	-	-	G	T	L	-	-	-	L	L	G	-	-	-	-	M
B.US.05.1508_E6.HQ216727	M	K	V	K	G	I	R	T	N	C	Q	H	-	W	W	-	-	-	-	-	-	-	-	R	W	-	-	-	-	-	-	-	-	-	-	G	T	M	-	-	-	I	L	G	-	-	-	-	I
B.US.05.1586_B28.HQ216742	M	R	V	K	E	T	K	K	N	Y	Q	P	-	L	W	-	-	-	-	-	-	-	-	K	G	G	I	L	P	-	-	L	W	K	G	G	M	L	-	-	-	L	L	G	-	-	-	-	M
B.US.05.1588_A22.HQ216762	M	R	A	R	G	I	M	R	N	C	P	P	-	L	W	-	-	-	-	-	-	-	-	T	W	-	-	-	-	-	-	-	-	-	-	G	T	M	-	-	-	L	L	G	-	-	-	-	I
B.US.05.1599_A26.HQ216795	M	R	A	K	G	I	R	K	N	C	Q	H	-	L	-	-	-	-	-	-	-	-	-	-	-	-	-	-	-	-	-	C	L	K	W	G	M	M	-	-	-	L	L	G	-	-	-	-	M
B.US.05.1624_A19.HQ216816	M	R	V	K	G	I	R	K	T	C	Q	H	-	L	W	-	-	-	-	-	-	-	-	G	G	G	I	-	-	-	-	-	W	R	W	G	I	M	-	-	-	L	L	G	-	-	-	-	M
B.US.05.1631_A1.HQ216841	M	K	V	K	G	I	R	K	N	Y	R	H	-	L	W	-	-	-	-	-	-	-	-	T	W	-	-	-	-	-	-	-	-	-	-	G	T	M	-	-	-	L	L	G	-	-	-	-	M
B.US.05.1632_A28.HQ216874	M	R	V	K	V	I	R	K	N	Y	Q	R	-	L	W	-	-	-	-	-	-	-	-	R	W	-	-	-	-	-	-	-	-	-	-	G	T	M	-	-	-	L	L	G	-	-	-	-	M
B.US.05.306019_ENV.JX863965	M	K	V	K	E	I	R	K	N	C	Q	P	-	L	W	-	-	-	-	-	-	-	-	K	G	-	-	-	-	-	-	-	-	-	-	G	T	L	-	-	-	L	L	G	-	-	-	-	I
B.US.05.306026_ENV.JX863966	M	R	A	R	E	T	R	R	N	Y	Q	G	-	L	W	-	-	-	-	-	-	-	-	R	W	-	-	-	-	-	-	-	-	-	-	G	T	M	-	-	-	L	L	G	-	-	-	-	M
B.US.05.306142_ENV.JX863971	M	R	V	R	E	I	R	M	T	W	Q	H	-	F	W	-	-	-	-	-	-	-	-	R	W	-	-	-	-	-	-	-	-	-	-	G	T	M	-	-	-	L	L	G	-	-	-	-	I
B.US.05.306144_ENV.JX863972	M	R	V	K	E	I	R	R	N	C	Q	H	-	L	L	-	-	-	-	-	-	-	-	K	W	-	-	-	-	-	-	-	-	-	-	G	T	M	-	-	-	L	L	G	-	-	-	-	I
B.US.05.306196_ENV.JX863983	M	R	V	K	G	I	R	K	N	C	-	-	-	L	G	-	-	-	-	-	-	-	-	R	W	G	I	-	-	-	-	-	W	K	W	G	I	M	-	-	-	L	L	G	-	-	-	-	T
B.US.05.306203_ENV.JX863984	M	R	A	K	G	I	R	K	N	-	-	Y	-	L	W	-	-	-	-	-	-	-	-	K	W	-	-	-	-	-	-	-	-	-	-	G	I	M	-	-	-	L	L	G	-	-	-	-	M
B.US.05.306209_ENV.JX863985	M	R	V	R	G	I	R	K	I	Y	Q	P	-	Y	W	-	-	-	-	-	-	-	-	K	W	-	-	-	-	-	-	-	-	-	-	G	I	L	-	-	-	L	L	G	-	-	-	-	I
B.US.05.306212_ENV.JX863986	M	T	V	K	E	I	R	K	N	Y	Q	H	-	L	W	-	-	-	-	-	-	-	-	G	W	G	T	M	L	L	-	-	W	R	W	G	I	M	-	-	-	L	L	G	-	-	-	-	M
B.US.05.502_0223_wg1.JF320059	M	R	A	R	G	I	R	K	N	C	Q	R	-	L	W	-	-	-	-	-	-	-	-	T	W	-	-	-	-	-	-	-	-	-	-	G	T	L	-	-	-	L	L	G	-	-	-	-	I
B.US.05.502_1400_FL02.JF320043	M	K	V	K	G	I	R	K	N	Y	L	N	-	L	W	-	-	-	-	-	-	-	-	K	G	-	-	-	-	-	-	-	-	-	-	G	I	L	-	-	-	L	L	G	-	-	-	-	I
B.US.05.502_1926_FL01.JF320361	M	R	V	K	G	I	R	K	N	S	Q	G	-	L	W	-	-	-	-	-	-	-	-	R	W	-	-	-	-	-	-	-	-	-	-	G	T	M	-	-	-	L	L	G	-	-	-	-	M
B.US.05.502_2008_FL04.JF320484	M	K	V	R	G	T	R	R	K	Y	Q	H	-	L	W	-	-	-	-	-	-	-	-	R	W	-	-	-	-	-	-	-	-	-	G	G	M	M	-	-	-	L	L	G	-	-	-	-	M
B.US.05.502_2136_FL02.JF320185	M	R	A	K	G	I	R	K	N	Y	Q	N	-	W	W	-	-	-	-	-	-	-	-	R	G	-	-	-	-	-	-	-	-	-	-	G	T	L	-	-	-	L	L	G	-	-	-	-	I
B.US.05.502_2495_wg02.JF320054	M	R	A	K	E	T	R	K	N	-	-	Y	-	W	W	-	-	-	-	-	-	-	-	R	W	-	-	-	-	-	-	-	-	-	-	G	I	L	-	-	-	L	L	G	-	-	-	-	M
B.US.05.5057_F11.EU577873	M	R	A	M	G	I	R	R	N	C	Q	H	-	W	W	-	-	-	-	-	-	-	-	R	G	-	-	-	-	-	-	-	-	-	-	G	I	L	-	-	-	I	L	G	-	-	-	-	M
B.US.05.5479_A8.EU577917	M	R	V	M	G	I	K	M	N	Y	Q	H	-	L	W	-	-	-	-	-	-	-	-	K	G	-	-	-	-	-	-	-	-	-	-	G	I	L	-	-	-	L	L	G	-	-	-	-	I
B.US.05.5791_E6.EU578004	M	R	V	K	G	I	R	K	N	Y	R	H	-	S	W	-	-	-	-	-	-	-	-	I	W	G	-	-	-	-	-	-	-	S	M	L	T	M	-	-	-	L	L	G	-	-	-	-	M
B.US.05.C030913F5.KM258984	M	K	A	K	G	T	R	R	N	Y	Q	H	-	L	W	-	-	-	-	-	-	-	-	R	W	-	-	-	-	-	-	-	-	-	-	G	M	M	-	-	-	L	L	G	-	-	-	-	M
B.US.05.C031813E5.KM259000	M	R	A	K	G	I	R	K	N	C	Q	H	-	L	W	-	-	-	-	-	-	-	-	R	W	-	-	-	-	-	-	-	-	-	-	G	I	M	-	-	-	L	L	G	-	-	-	-	M
B.US.05.C063011E10.KM259100	M	R	V	T	G	I	K	N	N	Y	Q	H	-	L	W	-	-	-	-	-	-	-	-	R	W	-	-	-	-	-	-	-	-	-	-	G	I	M	-	-	-	L	L	G	-	-	-	-	I
B.US.05.C109v1e18.DQ410616	M	R	V	M	G	I	K	K	N	C	Q	H	-	W	W	-	-	-	-	-	-	-	-	R	G	-	-	-	-	-	-	-	-	-	-	G	I	L	-	-	-	L	L	G	-	-	-	-	I
B.US.05.C93v1e18.DQ410553	M	R	V	K	E	I	R	K	N	Y	R	H	-	L	W	-	-	-	-	-	-	-	-	G	W	G	I	-	-	-	-	-	W	R	W	G	T	M	-	-	-	L	L	G	-	-	-	-	M
B.US.05.C94v1e4.DQ410562	M	K	V	K	G	T	R	K	N	C	Q	H	-	L	W	-	-	-	-	-	-	-	-	R	W	-	-	-	-	-	-	-	-	-	-	G	T	M	-	-	-	L	L	G	-	-	-	-	M
B.US.05.C96v1e10.DQ410585	-	K	V	K	G	I	R	K	N	Y	Q	H	-	L	W	-	-	-	-	-	-	-	-	R	W	-	-	-	-	-	-	-	-	-	-	G	T	M	-	-	-	L	L	G	-	-	-	-	M
B.US.05.C98v1e19.DQ410596	M	R	V	K	V	I	R	K	N	C	Q	H	-	L	W	-	-	-	-	-	-	-	-	R	G	-	-	-	-	-	-	-	-	-	-	G	I	M	-	-	-	L	L	G	-	-	-	-	M
B.US.05.CR0175S.FJ469703	M	K	V	M	E	I	R	K	N	-	-	Y	-	L	W	-	-	-	-	-	-	-	-	K	W	-	-	-	-	-	-	-	-	-	-	G	T	L	-	-	-	L	L	G	-	-	-	-	M
B.US.05.CR0208W.FJ469706	M	R	V	K	G	I	R	K	S	Y	Q	H	-	W	W	-	-	-	-	-	-	-	-	K	G	-	-	-	-	-	-	-	-	-	-	G	I	L	-	-	-	L	L	G	-	-	-	-	I
B.US.05.CR0307R.FJ469717	M	T	V	M	G	I	K	K	N	Y	Q	N	-	L	W	-	-	-	-	-	-	-	-	K	G	-	-	-	-	-	-	-	-	-	-	G	I	L	-	-	-	L	L	G	-	-	-	-	I
B.US.05.CR0312W.FJ469718	M	R	V	K	G	I	R	K	N	W	Q	N	-	L	W	-	-	-	-	-	-	-	-	G	R	E	H	Y	-	-	-	-	W	K	W	G	I	M	-	-	-	L	L	G	-	-	-	-	M
B.US.05.CR0367Z.FJ469724	M	R	V	R	G	I	R	R	N	Y	Q	H	-	L	W	-	-	-	-	-	-	-	-	R	G	D	T	L	S	-	-	L	G	I	W	G	T	M	-	-	-	L	L	G	-	-	-	-	M
B.US.05.ES7v2ed7.DQ410115	M	R	V	T	E	I	R	R	N	C	Q	H	-	W	W	-	-	-	-	-	-	-	-	K	W	-	-	-	-	-	-	-	-	-	-	G	I	M	-	-	-	L	L	G	-	-	-	-	I
B.US.05.L8249.DQ886037	M	R	A	K	E	I	R	R	N	Y	Q	N	-	L	W	-	-	-	-	-	-	-	-	R	G	-	-	-	-	-	-	-	-	-	-	G	T	L	-	-	-	L	L	G	-	-	-	-	M
B.US.05.L827.FJ469747	M	R	V	R	G	M	M	M	N	W	Q	H	-	L	W	-	-	-	-	-	-	-	-	R	W	-	-	-	-	-	-	-	-	-	-	G	I	M	-	-	-	L	L	E	-	-	-	-	I
B.US.05.N1_WEEK_4.FJ653236	M	R	A	K	G	T	R	K	N	C	Q	H	-	L	W	-	-	-	-	-	-	-	-	G	W	G	I	-	-	-	-	-	W	K	W	G	I	M	-	-	-	F	L	G	-	-	-	-	I
B.US.05.N5_DAY_1.FJ653127	M	R	A	K	G	I	G	K	N	Y	Q	Y	-	L	W	-	-	-	-	-	-	-	-	K	W	G	-	-	-	-	-	-	-	T	M	L	L	G	-	-	-	M	L	G	-	-	-	-	M
B.US.05.N7_DAY_1.FJ653159	M	R	V	K	G	I	R	K	D	C	Q	H	-	W	W	-	-	-	-	-	-	-	-	W	R	-	-	-	-	-	-	-	-	-	W	G	I	M	-	-	-	L	L	G	-	-	-	-	M
B.US.05.N8_DAY_1.FJ653196	M	K	V	K	G	I	R	K	N	W	Q	H	-	L	W	-	-	-	-	-	-	-	-	W	R	-	-	-	-	-	-	-	-	-	W	G	T	M	-	-	-	L	L	G	-	-	-	-	M
B.US.05.P10_DAY_1.FJ653573	M	K	V	T	G	T	R	K	N	Y	Q	H	-	L	W	-	-	-	-	-	-	-	-	R	W	-	-	-	-	-	-	-	-	-	-	G	I	M	-	-	-	L	L	G	-	-	-	M	L
B.US.05.P11_DAY_1.FJ653597	M	K	A	K	G	T	M	T	N	W	Q	H	-	L	W	-	-	-	-	-	-	-	-	I	W	-	-	-	-	-	-	-	-	-	-	G	T	M	-	-	-	L	L	G	-	-	-	-	M
B.US.05.P2_WEEK_8.FJ653474	M	K	V	K	G	I	R	K	N	Y	Q	P	-	L	W	-	-	-	-	-	-	-	-	R	G	-	-	-	-	-	-	-	-	-	-	G	I	L	-	-	-	L	L	G	-	-	-	-	I
B.US.05.P3_WEEK_16.FJ653390	M	K	V	K	G	I	K	K	N	Y	Q	H	-	L	W	-	-	-	-	-	-	-	-	R	W	G	-	-	-	-	-	-	-	T	T	L	T	M	-	-	-	L	L	G	-	-	-	-	I
B.US.05.P4_WEEK_4.FJ653478	M	R	V	K	G	I	R	K	S	C	Q	P	-	L	W	-	-	-	-	-	-	-	-	R	G	-	-	-	-	-	-	-	-	-	-	G	T	L	-	-	-	L	L	G	-	-	-	-	I
B.US.05.P5_DAY_1.FJ653360	M	T	V	M	E	I	R	R	N	Y	Q	H	-	S	W	-	-	-	-	-	-	-	-	K	W	-	-	-	-	-	-	-	-	-	-	G	M	M	-	-	-	L	L	G	-	-	-	-	M
B.US.05.P7_WEEK_20.FJ653547	M	R	V	R	G	I	R	K	N	C	Q	H	-	L	W	-	-	-	-	-	-	-	-	R	W	-	-	-	-	-	-	-	-	-	-	G	I	T	-	-	-	L	L	G	-	-	-	-	I
B.US.05.P8_WEEK_4.FJ653426	M	R	V	K	G	T	R	K	S	-	-	Y	-	L	W	-	-	-	-	-	-	-	-	K	W	-	-	-	-	-	-	-	-	-	-	G	I	M	-	-	-	L	L	G	-	-	-	-	M
B.US.05.P9_WEEK_12.FJ653571	M	K	V	K	G	I	R	K	N	Y	Q	H	-	L	L	-	-	-	-	-	-	-	-	W	K	-	-	-	-	-	-	-	-	-	G	G	T	M	-	-	-	L	L	G	-	-	-	-	M
B.US.05.RHMI4089_A3.HQ217476	M	R	A	K	E	T	R	K	N	W	Q	S	-	L	W	-	-	-	-	-	-	-	-	K	W	-	-	-	-	-	-	-	-	-	-	G	T	M	-	-	-	L	L	G	-	-	-	-	M
B.US.05.ROST4216_B15.HQ217546	M	R	V	K	E	I	R	K	N	Y	Q	H	-	W	W	-	-	-	-	-	-	-	-	R	W	-	-	-	-	-	-	-	-	-	-	G	I	M	-	-	-	L	L	G	-	-	-	-	I
B.US.05.STCO_3_A2.KC312435	M	K	V	T	G	I	R	K	N	C	Q	H	-	S	W	-	-	-	-	-	-	-	-	K	W	-	-	-	-	-	-	-	-	-	-	G	T	M	-	-	-	L	L	G	-	-	-	-	M
B.US.05.USPI88403EI14y05121pcWG2B7.JN024344	M	K	V	K	E	I	M	R	N	C	L	C	-	L	W	-	-	-	-	-	-	-	-	K	W	-	-	-	-	-	-	-	-	-	-	G	I	M	-	-	-	L	L	G	-	-	-	-	I
B.US.05.WICU_B13.EU578629	M	R	A	R	E	I	R	K	S	Y	Q	H	-	L	W	-	-	-	-	-	-	-	-	S	G	-	-	-	-	-	-	-	-	-	-	G	I	L	-	-	-	L	L	G	-	-	-	-	I
B.US.05.Z62_p1.HQ217818	M	R	V	K	G	I	K	K	N	Y	W	H	-	L	W	-	-	-	-	-	-	-	-	R	G	-	-	-	-	-	-	-	-	-	-	G	M	M	-	-	-	L	L	G	-	-	-	-	L
B.US.05.Z64_p5.HQ217850	M	K	V	K	E	T	R	K	N	C	Q	H	-	L	W	-	-	-	-	-	-	-	-	R	W	G	I	M	L	-	-	L	W	K	W	G	I	M	-	-	-	L	L	G	-	-	-	-	M
B.US.05.Z71_p1.HQ217860	M	R	V	M	G	I	K	K	N	C	Q	H	-	L	W	-	-	-	-	-	-	-	-	R	G	-	-	-	-	-	-	-	-	-	-	G	I	L	-	-	-	L	L	G	-	-	-	-	M
B.US.05.Z74_p4.HQ217889	M	K	V	M	G	I	R	K	N	Y	Q	H	-	L	W	-	-	-	-	-	-	-	-	R	G	-	-	-	-	-	-	-	-	-	-	G	T	L	-	-	-	L	L	G	-	-	-	-	I
B.US.06.04013419_7_2B23.GU330736	M	R	V	M	E	T	R	R	N	Y	Q	H	-	L	W	-	-	-	-	-	-	-	-	R	G	-	-	-	-	-	-	-	-	-	-	G	T	M	-	-	-	L	L	G	-	-	-	-	M
B.US.06.04013440_5_B11.GU330809	M	K	V	K	G	I	R	K	N	Y	Q	H	-	L	W	-	-	-	-	-	-	-	-	R	W	-	-	-	-	-	-	-	-	-	-	G	T	M	-	-	-	L	L	G	-	-	-	-	M
B.US.06.04013446_4_A1.GU330839	M	R	V	K	G	I	R	K	N	C	Q	H	-	L	W	-	-	-	-	-	-	-	-	T	W	-	-	-	-	-	-	-	-	-	-	G	I	L	-	-	-	L	L	G	-	-	-	-	I
B.US.06.06US_SAJ_C164_SC.JF689862	M	K	A	K	G	I	R	K	S	Y	Q	H	-	L	W	-	-	-	-	-	-	-	-	R	W	-	-	-	-	-	-	-	-	-	-	G	T	M	-	-	-	L	L	G	-	-	-	-	M
B.US.06.06US_SAJ_C165_TJ.JF689863	M	R	V	K	G	I	R	R	N	Y	Q	H	-	L	W	-	-	-	-	-	-	-	-	R	W	-	-	-	-	-	-	-	-	-	-	G	T	M	-	-	-	L	L	G	-	-	-	-	M
B.US.06.06US_SAJ_C167_LH.JF689865	M	K	V	K	G	T	R	K	S	C	Q	H	-	W	W	-	-	-	-	-	-	-	-	K	W	G	M	M	-	-	-	-	W	K	G	G	I	M	-	-	-	L	L	G	-	-	-	-	M
B.US.06.06US_SAJ_C168_LS.JF689866	M	R	V	M	G	I	R	K	N	Y	Q	H	-	L	W	-	-	-	-	-	-	-	-	R	G	-	-	-	-	-	-	-	-	-	-	G	I	L	-	-	-	L	L	G	-	-	-	-	M
B.US.06.06US_SAJ_C169_JS.JF689867	M	R	V	M	G	I	R	M	N	W	Q	H	-	W	W	-	-	-	-	-	-	-	-	K	W	-	-	-	-	-	-	-	-	-	-	G	I	M	-	-	-	L	L	G	-	-	-	-	I
B.US.06.06US_SAJ_NVS23.JF689871	M	R	V	R	E	I	-	R	N	Y	Q	H	-	L	W	-	-	-	-	-	-	-	-	R	W	-	-	-	-	-	-	-	-	-	-	G	I	M	-	-	-	L	L	G	-	-	-	-	I
B.US.06.06US_SAJ_NVS27.JF689872	M	R	V	K	G	I	K	K	N	Y	Q	Y	-	L	W	-	-	-	-	-	-	-	-	R	W	-	-	-	-	-	-	-	-	-	-	G	T	M	-	-	-	L	L	G	-	-	-	-	M
B.US.06.06US_SAJ_NVS31.JF689873	M	R	V	K	E	I	R	K	N	Y	Q	H	-	L	W	-	-	-	-	-	-	-	-	R	W	-	-	-	-	-	-	-	-	-	-	G	T	M	-	-	-	L	L	G	-	-	-	-	M
B.US.06.06US_SAJ_NVS35.JF689875	M	R	V	M	G	T	R	K	N	Y	Q	R	-	C	W	-	-	-	-	-	-	-	-	K	W	-	-	-	-	-	-	-	-	-	-	G	T	L	-	-	-	L	L	G	-	-	-	-	M
B.US.06.06US_SAJ_NVS39.JF689876	M	K	V	K	E	I	R	K	N	C	Q	H	-	W	W	-	-	-	-	-	-	-	-	K	W	-	-	-	-	-	-	-	-	-	-	G	I	M	-	-	-	L	L	G	-	-	-	-	I
B.US.06.1711_D38.HQ216908	M	R	V	E	G	I	R	R	S	-	-	Y	-	L	W	-	-	-	-	-	-	-	-	R	W	-	-	-	-	-	-	-	-	-	-	G	M	M	-	-	-	L	L	G	-	-	-	-	I
B.US.06.1791_D10.HQ216925	M	R	V	K	G	I	R	M	N	Y	Q	N	-	L	W	-	-	-	-	-	-	-	-	R	G	-	-	-	-	-	-	-	-	-	-	G	T	L	-	-	-	L	L	G	-	-	-	-	V
B.US.06.1794_A1.HQ216949	M	K	V	K	E	I	R	K	N	Y	Q	H	-	S	W	-	-	-	-	-	-	-	-	R	W	-	-	-	-	-	-	-	-	-	-	G	I	M	-	-	-	L	L	E	-	-	-	-	I
B.US.06.2857_p1.FJ152546	M	R	A	K	E	I	R	K	N	Y	Q	H	-	L	W	-	-	-	-	-	-	-	-	K	W	-	-	-	-	-	-	-	-	-	-	G	I	M	-	-	-	L	L	G	-	-	-	-	M
B.US.06.2866_P4.FJ152547	M	R	V	K	G	I	W	K	N	Y	Q	H	-	W	L	-	-	-	-	-	-	-	-	R	W	-	-	-	-	-	-	-	-	-	-	G	T	M	-	-	-	L	L	G	-	-	-	-	M
B.US.06.306227_ENV.JX863987	M	R	A	K	G	I	K	R	N	Y	Q	Q	-	Y	W	-	-	-	-	-	-	-	-	R	W	-	-	-	-	-	-	-	-	-	-	G	I	L	-	-	-	L	L	G	-	-	-	T	L
B.US.06.306238_ENV.JX863988	M	K	V	K	G	T	R	R	K	Y	Q	H	-	L	W	-	-	-	-	-	-	-	-	R	W	-	-	-	-	-	-	-	-	-	-	G	I	M	-	-	-	L	L	G	-	-	-	-	M
B.US.06.306261_ENV.JX863989	M	R	A	K	E	I	R	K	N	W	Q	H	-	L	W	-	-	-	-	-	-	-	-	K	W	-	-	-	-	-	-	-	-	-	-	G	T	M	-	-	-	L	L	G	-	-	-	M	L
B.US.06.306308_ENV.JX863991	T	R	V	M	G	I	K	K	-	-	-	H	-	F	W	-	-	-	-	-	-	-	-	R	W	-	-	-	-	-	-	-	-	-	-	G	I	M	-	-	-	L	L	G	-	-	-	-	M
B.US.06.306318_ENV.JX863992	M	R	V	T	G	I	R	R	-	-	-	H	-	S	W	-	-	-	-	-	-	-	-	R	W	-	-	-	-	-	-	-	-	-	-	G	T	M	-	-	-	L	L	G	-	-	-	-	I
B.US.06.306335_ENV.JX863993	M	R	V	K	G	I	R	K	N	Y	Q	H	-	L	W	-	-	-	-	-	-	-	-	G	W	G	I	-	-	-	-	-	W	R	W	G	I	M	-	-	-	L	L	G	-	-	-	-	M
B.US.06.4059_P28.JN562781	M	R	V	R	G	I	R	K	N	Y	Q	H	-	L	W	-	-	-	-	-	-	-	-	K	W	G	-	-	-	-	-	-	-	T	M	L	T	T	-	-	-	L	L	G	-	-	-	-	I
B.US.06.502_0053_wg06.JF320615	M	K	V	K	G	I	R	K	N	C	R	H	-	W	W	-	-	-	-	-	-	-	-	K	G	-	-	-	-	-	-	-	-	-	-	G	I	L	-	-	-	L	L	G	-	-	-	-	I
B.US.06.502_0062_FL04.JF320613	M	K	V	K	E	T	R	K	N	Y	R	H	-	L	W	-	-	-	-	-	-	-	-	T	W	-	-	-	-	-	-	-	-	-	-	G	I	L	-	-	-	L	F	G	-	-	-	-	M
B.US.06.502_0176_FL06.JF320363	M	R	V	K	G	I	K	K	N	C	Q	R	-	L	W	-	-	-	-	-	-	-	-	T	W	-	-	-	-	-	-	-	-	-	-	G	M	M	-	-	-	L	L	G	-	-	-	-	M
B.US.06.502_0227_FL05.JF320036	M	R	V	K	G	I	R	K	N	W	Q	C	-	L	W	-	-	-	-	-	-	-	-	R	W	-	-	-	-	-	-	-	-	-	-	G	I	M	-	-	-	L	L	G	-	-	-	-	L
B.US.06.502_0309_wg13.JF320048	M	K	A	K	G	T	R	K	N	Y	Q	H	-	W	W	-	-	-	-	-	-	-	-	-	W	R	-	-	-	-	-	-	-	-	G	G	I	M	-	-	-	L	L	G	-	-	-	-	M
B.US.06.502_0322_RH04.JF320308	M	R	V	K	G	I	R	K	N	Y	Q	H	-	L	W	-	-	-	-	-	-	-	-	R	W	-	-	-	-	-	-	-	-	-	-	G	T	M	-	-	-	L	L	G	-	-	-	-	M
B.US.06.502_0341_FL05.JF320003	M	R	V	K	E	I	R	K	S	C	Q	H	-	L	W	-	-	-	-	-	-	-	-	R	G	G	N	L	-	-	-	-	W	K	W	G	I	M	-	-	-	L	L	G	-	-	-	-	M
B.US.06.502_0346_wg02.JF320097	M	R	V	K	G	T	R	K	N	-	-	Y	-	L	W	-	-	-	-	-	-	-	-	R	W	-	-	-	-	-	-	-	-	-	-	G	T	M	-	-	-	L	L	G	-	-	-	-	M
B.US.06.502_0572_FL06.JF320038	M	K	A	K	G	T	R	K	N	C	Q	L	-	L	W	-	-	-	-	-	-	-	-	K	G	-	-	-	-	-	-	-	-	-	-	G	T	L	-	-	-	L	L	G	-	-	-	-	I
B.US.06.502_0717_FL02.JF320526	M	R	A	K	E	I	R	K	N	C	Q	R	-	L	W	-	-	-	-	-	-	-	-	R	W	-	-	-	-	-	-	-	-	-	-	G	I	M	-	-	-	L	L	G	-	-	-	-	M
B.US.06.502_0762_RH05.JF320329	M	R	A	M	E	I	R	K	N	C	Q	H	-	W	W	-	-	-	-	-	-	-	-	R	G	-	-	-	-	-	-	-	-	-	-	A	T	L	-	-	-	L	L	G	-	-	-	-	M
B.US.06.502_0839_wg01.JF320263	M	R	V	K	G	I	R	R	N	-	-	Y	-	W	W	-	-	-	-	-	-	-	-	R	W	-	-	-	-	-	-	-	-	-	-	G	T	M	-	-	-	L	L	G	-	-	-	-	M
B.US.06.502_0897_RH05.JF320502	M	K	V	K	G	I	R	K	N	Y	Q	N	-	W	W	-	-	-	-	-	-	-	-	K	G	-	-	-	-	-	-	-	-	-	-	G	I	L	-	-	-	L	L	G	-	-	-	-	I
B.US.06.502_0923_wg07.JF320160	M	R	V	K	G	I	R	K	N	Y	Q	H	-	W	W	-	-	-	-	-	-	-	-	R	W	-	-	-	-	-	-	-	-	-	-	G	M	M	-	-	-	L	L	G	-	-	-	-	L
B.US.06.502_0961_RH08.JF320011	M	R	V	K	E	I	R	K	N	Y	Q	H	-	L	W	-	-	-	-	-	-	-	-	K	W	-	-	-	-	-	-	-	-	-	-	G	I	M	-	-	-	L	L	G	-	-	-	-	I
B.US.06.502_1055_FL01.JF320169	L	R	V	M	E	T	G	K	N	Y	Q	H	-	W	W	-	-	-	-	-	-	-	-	-	W	R	-	-	-	-	-	-	-	-	W	G	T	M	-	-	-	L	L	G	-	-	-	M	V
B.US.06.502_1174_FL09.JF320053	M	R	V	R	G	I	R	K	N	Y	Q	H	-	L	W	-	-	-	-	-	-	-	-	R	W	-	-	-	-	-	-	-	-	-	-	G	T	M	-	-	-	L	L	G	-	-	-	-	M
B.US.06.502_1211_FL01.JF320151	M	K	A	R	E	T	R	K	N	Y	Q	S	-	L	W	-	-	-	-	-	-	-	-	K	W	Q	S	L	-	-	-	-	W	K	W	G	T	M	-	-	-	L	L	G	-	-	-	-	M
B.US.06.502_1512_FL01.JF320356	M	R	V	M	G	T	R	K	N	Y	Q	H	-	W	W	-	-	-	-	-	-	-	-	K	G	-	-	-	-	-	-	-	-	-	-	G	I	L	-	-	-	L	L	G	-	-	-	-	I
B.US.06.502_1619_FL06.JF320126	M	K	V	K	E	T	K	K	N	Y	Q	R	-	L	W	-	-	-	-	-	-	-	-	I	W	-	-	-	-	-	-	-	-	-	-	G	I	L	-	-	-	L	L	G	-	-	-	-	M
B.US.06.502_2437_RH01.JF320592	M	R	V	K	G	I	R	K	N	C	Q	L	-	L	W	-	-	-	-	-	-	-	-	R	W	-	-	-	-	-	-	-	-	-	-	G	I	M	-	-	-	L	L	G	-	-	-	-	M
B.US.06.502_2667_FL03.JF320145	T	R	V	M	E	I	R	K	N	-	-	S	-	-	C	-	-	-	-	-	-	-	-	R	W	G	I	-	-	-	-	-	R	K	W	G	L	M	-	-	-	L	L	G	-	-	-	-	M
B.US.06.700010150_A11.HQ908232	M	K	V	K	G	I	R	R	S	Y	Q	H	-	L	W	-	-	-	-	-	-	-	-	R	W	-	-	-	-	-	-	-	-	-	-	G	I	M	-	-	-	L	L	G	-	-	-	-	I
B.US.06.701010027_E_A1.GU331039	M	R	V	K	E	T	R	K	S	Y	R	H	-	L	W	-	-	-	-	-	-	-	-	R	W	-	-	-	-	-	-	-	-	-	-	G	I	M	-	-	-	L	L	G	-	-	-	-	L
B.US.06.701010068_E_J1.GU331147	M	K	V	M	E	T	R	R	S	W	L	P	-	L	W	-	-	-	-	-	-	-	-	R	G	-	-	-	-	-	-	-	-	-	-	G	I	L	-	-	-	L	L	G	-	-	-	-	I
B.US.06.9002_082206_CSF_1.KM353665	M	K	V	K	G	T	R	K	N	S	Q	H	-	W	W	-	-	-	-	-	-	-	-	T	W	-	-	-	-	-	-	-	-	-	-	G	T	M	-	-	-	L	L	G	-	-	-	-	M
B.US.06.9003_122006_CSF_13.KM353701	M	R	A	M	E	I	R	R	N	Y	Q	N	-	L	W	-	-	-	-	-	-	-	-	R	G	-	-	-	-	-	-	-	-	-	-	G	T	L	-	-	-	L	L	G	-	-	-	-	I
B.US.06.BP00054_RH01.JN687749	M	K	V	K	G	I	R	R	N	Y	Q	H	-	W	W	-	-	-	-	-	-	-	-	K	E	-	-	-	-	-	-	-	-	-	-	G	I	L	-	-	-	L	L	G	-	-	-	-	I
B.US.06.BP00055_RH01.JN687750	M	R	V	R	E	M	R	K	H	W	Q	H	-	W	W	-	-	-	-	-	-	-	-	K	K	-	-	-	-	-	-	-	-	-	-	G	I	L	-	-	-	L	L	G	-	-	-	-	I
B.US.06.BP00057_RH02.JN687758	M	R	V	K	E	I	R	K	N	Y	Q	H	-	L	W	-	-	-	-	-	-	-	-	T	W	-	-	-	-	-	-	-	-	-	-	G	T	M	-	-	-	L	L	G	-	-	-	-	M
B.US.06.B_x_06_701010043_E_A9.HQ908116	M	R	V	M	G	I	R	K	N	C	Q	R	-	L	W	-	-	-	-	-	-	-	-	R	G	-	-	-	-	-	-	-	-	-	-	G	A	L	-	-	-	L	L	G	-	-	-	-	M
B.US.06.C2P6278D11b.JQ251004	M	R	V	K	G	I	R	K	N	Y	Q	H	-	L	W	-	-	-	-	-	-	-	-	R	W	-	-	-	-	-	-	-	-	-	-	G	I	M	-	-	-	L	L	G	-	-	-	M	L
B.US.06.CH010032_48_p1.HM204582	M	R	A	R	E	I	R	M	N	S	R	L	-	L	W	-	-	-	-	-	-	-	-	K	W	-	-	-	-	-	-	-	-	-	-	G	T	M	-	-	-	L	L	G	-	-	-	-	I
B.US.06.CH010111_w48_p1.HM204589	M	K	V	M	G	I	R	K	N	Y	Q	D	-	L	W	-	-	-	-	-	-	-	-	K	G	-	-	-	-	-	-	-	-	-	-	G	I	L	-	-	-	L	L	G	-	-	-	-	I
B.US.06.CH106_TF1.JN944897	M	R	A	K	E	M	K	K	H	W	Q	R	-	S	W	-	-	-	-	-	-	-	-	K	G	-	-	-	-	-	-	-	-	-	-	G	I	L	-	-	-	L	L	G	-	-	-	-	M
B.US.06.CH16E_A1.EU576345	M	K	V	K	E	T	K	R	N	Y	Q	H	-	W	W	-	-	-	-	-	-	-	-	I	W	-	-	-	-	-	-	-	-	-	-	G	M	M	-	-	-	L	L	G	-	-	-	-	M
B.US.06.CH19E_C9.EU576383	M	R	V	M	G	I	R	R	N	Y	Q	H	-	W	W	-	-	-	-	-	-	-	-	R	G	-	-	-	-	-	-	-	-	-	-	G	T	L	-	-	-	L	L	G	-	-	-	-	I
B.US.06.CH40_TF1.JN944905	M	R	V	M	G	I	R	K	N	Y	Q	H	-	L	W	-	-	-	-	-	-	-	-	R	E	-	-	-	-	-	-	-	-	-	-	G	I	L	-	-	-	L	L	G	-	-	-	-	I
B.US.06.CH58_TF1.JN944907	M	R	V	T	G	I	K	K	N	Y	Q	N	-	L	W	-	-	-	-	-	-	-	-	K	W	-	-	-	-	-	-	-	-	-	-	G	I	M	-	-	-	L	L	G	-	-	-	-	M
B.US.06.CH77_TF1.JN944909	M	R	A	R	V	I	R	R	N	C	Q	H	-	L	W	-	-	-	-	-	-	-	-	R	W	-	-	-	-	-	-	-	-	-	-	G	T	M	-	-	-	L	L	G	-	-	-	-	L
B.US.06.CR0047U.FJ469691	M	R	V	T	G	I	K	K	S	C	Q	H	-	L	W	-	-	-	-	-	-	-	-	R	G	G	N	L	-	-	-	-	W	K	W	G	T	M	-	-	-	L	L	G	-	-	-	-	M
B.US.06.CR0078.FJ469696	M	R	V	K	E	I	R	K	N	Y	Q	N	-	L	W	-	-	-	-	-	-	-	-	R	G	-	-	-	-	-	-	-	-	-	-	G	I	L	-	-	-	L	L	G	-	-	-	-	I
B.US.06.CR0131.FJ469700	M	R	V	K	E	I	K	R	N	Y	Q	Y	-	W	W	-	-	-	-	-	-	-	-	W	R	-	-	-	-	-	-	-	-	-	G	G	T	M	-	-	-	L	L	G	-	-	-	-	M
B.US.06.CR0215.FJ469708	M	R	V	R	G	I	R	N	N	Y	Q	H	-	W	W	-	-	-	-	-	-	-	-	R	G	G	N	L	-	-	-	-	W	R	W	G	T	M	-	-	-	L	L	G	-	-	-	-	I
B.US.06.CR0222X.FJ469709	M	K	V	K	E	I	R	K	N	Y	Q	H	-	L	W	-	-	-	-	-	-	-	-	R	G	-	-	-	-	-	-	-	-	-	-	G	I	L	-	-	-	L	L	G	-	-	-	-	M
B.US.06.CR0228Q.FJ469710	M	R	V	K	G	I	R	K	N	C	P	H	-	L	W	-	-	-	-	-	-	-	-	T	W	-	-	-	-	-	-	-	-	-	-	S	S	M	-	-	-	L	F	C	-	-	-	-	L
B.US.06.CR0276Z.FJ469714	M	R	V	M	E	I	R	K	N	W	Q	H	-	L	W	-	-	-	-	-	-	-	-	R	W	-	-	-	-	-	-	-	-	-	-	G	T	M	-	-	-	I	L	G	-	-	-	-	M
B.US.06.CR0361T.FJ469723	M	R	V	K	E	I	R	R	N	C	Q	Q	-	H	L	-	-	-	-	-	-	-	-	W	R	-	-	-	-	-	-	-	-	-	W	G	T	M	-	-	-	L	L	G	-	-	-	-	M
B.US.06.F1P5129E9.JQ250880	M	R	V	K	E	I	R	K	N	W	Q	H	-	W	W	-	-	-	-	-	-	-	-	R	W	S	T	M	L	L	-	-	-	-	R	G	I	M	-	-	-	L	L	G	-	-	-	-	M
B.US.06.GETO5098_B7.HQ217266	M	R	V	K	E	I	R	K	S	Y	Q	H	-	S	W	-	-	-	-	-	-	-	-	K	R	G	I	-	-	-	-	-	W	K	W	G	T	M	-	-	-	L	L	G	-	-	-	-	M
B.US.06.HIV_US_BID_V3047_2006.JQ403068	M	R	V	M	G	I	M	K	N	Y	Q	H	-	W	W	-	-	-	-	-	-	-	-	R	W	-	-	-	-	-	-	-	-	-	-	G	M	M	-	-	-	L	L	G	-	-	-	-	I
B.US.06.HIV_US_BID_V4503_2006.JQ403095	M	R	V	K	G	T	R	K	N	C	Q	H	-	L	W	-	-	-	-	-	-	-	-	R	W	-	-	-	-	-	-	-	-	-	-	G	I	M	-	-	-	L	L	G	-	-	-	M	L
B.US.06.HIV_US_BID_V4506_2006.JQ403097	M	K	V	K	E	I	R	R	N	Y	Q	H	-	L	W	-	-	-	-	-	-	-	-	R	R	-	-	-	-	-	-	-	-	-	G	G	T	L	-	-	-	L	L	G	-	-	-	-	I
B.US.06.HTM385B7.GU562266	M	K	V	M	G	I	K	R	N	Y	Q	H	-	L	W	-	-	-	-	-	-	-	-	K	G	-	-	-	-	-	-	-	-	-	-	G	I	L	-	-	-	I	L	G	-	-	-	-	M
B.US.06.MCRO_C1.EU578223	M	R	V	R	E	I	R	K	N	Y	Q	H	-	L	W	-	-	-	-	-	-	-	-	R	G	-	-	-	-	-	-	-	-	-	-	G	I	L	-	-	-	L	L	G	-	-	-	-	I
B.US.06.P042711E7.KM259364	M	K	V	T	G	M	R	K	N	Y	Q	Y	-	L	W	-	-	-	-	-	-	-	-	R	W	-	-	-	-	-	-	-	-	-	-	G	T	M	-	-	-	L	L	G	-	-	-	-	I
B.US.06.P110712B4.KM259479	M	R	V	K	G	I	R	K	N	Y	Q	H	-	L	W	-	-	-	-	-	-	-	-	T	W	-	-	-	-	-	-	-	-	-	-	G	T	M	-	-	-	L	L	G	-	-	-	-	M
B.US.06.P112012B12b.KM259534	M	K	V	R	G	I	R	K	N	Y	Q	R	-	L	W	-	-	-	-	-	-	-	-	R	G	-	-	-	-	-	-	-	-	-	-	G	T	L	-	-	-	L	L	G	-	-	-	-	L
B.US.06.VC10014_111006_E1.KJ698288	M	R	V	K	G	I	R	K	N	C	Q	N	-	L	W	-	-	-	-	-	-	-	-	R	W	-	-	-	-	-	-	-	-	-	-	G	T	L	-	-	-	L	L	G	-	-	-	-	I
B.US.06.YOMI_A6.EU578667	M	R	V	R	G	T	R	R	N	Y	L	D	-	L	W	-	-	-	-	-	-	-	-	K	W	-	-	-	-	-	-	-	-	-	-	G	T	M	-	-	-	L	L	G	-	-	-	-	M
B.US.06.Z85_p9.HQ217946	M	R	A	K	G	I	R	K	N	C	P	N	-	L	W	-	-	-	-	-	-	-	-	N	W	-	-	-	-	-	-	-	-	-	-	G	T	L	-	-	-	L	L	G	-	-	-	-	M
B.US.06.Z86_p24.HQ217957	M	K	V	K	E	M	R	K	H	W	L	S	-	S	W	-	-	-	-	-	-	-	-	I	G	-	-	-	-	-	-	-	-	-	-	G	I	L	-	-	-	L	L	G	-	-	-	-	M
B.US.06.Z91_p1.HQ217967	M	R	V	K	G	I	R	R	N	Y	Q	H	-	L	W	-	-	-	-	-	-	-	-	R	W	-	-	-	-	-	-	-	-	-	-	G	I	M	-	-	-	L	L	G	-	-	-	-	I
B.US.06.Z92_p10.HQ217984	M	R	V	M	G	I	K	K	S	Y	Q	H	-	L	W	-	-	-	-	-	-	-	-	K	W	-	-	-	-	-	-	-	-	-	-	G	T	M	-	-	-	L	L	G	-	-	-	-	L
B.US.06.Z94_p1.HQ218020	M	R	V	K	E	I	R	K	S	-	-	C	-	L	W	-	-	-	-	-	-	-	-	K	W	-	-	-	-	-	-	-	-	-	-	G	T	M	-	-	-	L	L	G	-	-	-	-	M
B.US.06.Z95_p1.HQ218034	M	K	A	K	E	T	K	K	N	C	Q	H	-	L	W	-	-	-	-	-	-	-	-	R	G	-	-	-	-	-	-	-	-	-	-	A	I	L	-	-	-	L	L	G	-	-	-	-	I
B.US.07.07US_SAJ_C154.JF689877	M	T	V	K	G	T	R	R	N	Y	Q	H	-	L	W	-	-	-	-	-	-	-	-	R	W	-	-	-	-	-	-	-	-	-	-	G	T	M	-	-	-	L	L	G	-	-	-	-	M
B.US.07.07US_SAJ_C161_H1.JF689883	M	R	V	K	G	I	R	K	N	C	Q	H	-	L	W	-	-	-	-	-	-	-	-	G	W	G	I	W	R	W	G	I	W	K	W	G	I	M	-	-	-	L	L	G	-	-	-	-	M
B.US.07.07US_SAJ_C166_MS.JF689886	M	R	A	K	V	I	E	K	N	Y	Q	H	-	W	W	-	-	-	-	-	-	-	-	K	W	-	-	-	-	-	-	-	-	-	-	G	T	V	-	-	-	L	L	G	-	-	-	-	I
B.US.07.07US_SAJ_NVS48.JF689890	M	R	V	K	V	I	K	R	N	C	Q	R	-	L	W	-	-	-	-	-	-	-	-	R	W	-	-	-	-	-	-	-	-	-	-	G	I	M	-	-	-	L	L	G	-	-	-	-	I
B.US.07.07US_SAJ_NVS55.JF689893	M	R	V	K	E	T	R	K	N	Y	P	H	-	L	W	-	-	-	-	-	-	-	-	R	W	G	T	M	L	-	-	L	W	R	W	G	T	M	-	-	-	L	L	G	-	-	-	-	I
B.US.07.306336_ENV.JX863994	M	R	V	M	G	T	R	K	N	Y	Q	D	-	L	L	-	-	-	-	-	-	-	-	R	G	-	-	-	-	-	-	-	-	-	-	G	I	L	-	-	-	L	L	G	-	-	-	-	T
B.US.07.306340_ENV.JX863995	M	R	V	T	G	I	R	K	N	Y	Q	H	-	L	W	-	-	-	-	-	-	-	-	T	W	-	-	-	-	-	-	-	-	-	-	G	I	L	-	-	-	L	L	G	-	-	-	-	I
B.US.07.306349_ENV.JX864007	M	K	V	K	E	I	R	R	N	S	Q	H	-	L	W	-	-	-	-	-	-	-	-	R	G	-	-	-	-	-	-	-	-	-	-	G	I	L	-	-	-	L	L	G	-	-	-	-	I
B.US.07.306350_ENV.JX864008	M	R	A	K	E	I	R	K	-	-	-	H	-	L	W	-	-	-	-	-	-	-	-	S	W	-	-	-	-	-	-	-	-	-	-	G	T	L	-	-	-	L	L	G	-	-	-	-	M
B.US.07.306403_ENV.JX864020	M	K	V	K	E	I	K	R	N	Y	Q	H	-	L	W	-	-	-	-	-	-	-	-	K	W	-	-	-	-	-	-	-	-	-	-	G	T	M	-	-	-	L	L	G	-	-	-	-	L
B.US.07.502_0287_RH1.JF320375	M	R	V	K	E	I	R	K	N	C	Q	R	-	L	W	-	-	-	-	-	-	-	-	R	W	-	-	-	-	-	-	-	-	-	-	G	T	M	-	-	-	L	L	G	-	-	-	-	M
B.US.07.502_0364_wg2.JF320563	M	K	V	R	G	I	R	K	N	Y	Q	H	-	W	W	-	-	-	-	-	-	-	-	R	W	-	-	-	-	-	-	-	-	-	-	G	M	M	-	-	-	L	L	G	-	-	-	-	M
B.US.07.502_0388_RH06.JF320315	M	R	V	K	G	I	R	K	N	Y	Q	H	-	W	W	-	-	-	-	-	-	-	-	R	G	-	-	-	-	-	-	-	-	-	-	G	I	L	-	-	-	L	L	G	-	-	-	-	I
B.US.07.502_0823_05.JF320530	M	K	V	K	G	I	K	K	N	C	Q	R	-	W	W	-	-	-	-	-	-	-	-	R	G	-	-	-	-	-	-	-	-	-	-	G	I	L	-	-	-	L	L	G	-	-	-	-	M
B.US.07.502_0938_RH04.JF320631	M	R	V	M	E	I	R	K	K	S	Q	H	-	L	W	-	-	-	-	-	-	-	-	R	W	-	-	-	-	-	-	-	-	-	-	G	T	L	-	-	-	L	L	G	-	-	-	-	M
B.US.07.502_0965_RH01.JF320385	M	R	V	M	E	I	R	R	N	Y	Q	H	-	L	W	-	-	-	-	-	-	-	-	S	W	-	-	-	-	-	-	-	-	-	-	G	T	M	-	-	-	L	L	G	-	-	-	-	M
B.US.07.502_1115_wg1.JF320045	M	R	V	K	G	I	R	K	K	Y	Q	H	-	L	W	-	-	-	-	-	-	-	-	G	W	-	-	-	-	-	-	-	-	-	-	G	T	L	-	-	-	L	L	G	-	-	-	-	M
B.US.07.502_1368_RH02.JF320173	M	R	V	K	E	I	R	K	N	C	Q	H	-	S	W	-	-	-	-	-	-	-	-	R	W	D	I	M	-	-	-	-	L	R	W	G	I	M	-	-	-	L	L	G	-	-	-	-	M
B.US.07.502_1478_wg4.JF320150	M	R	V	K	G	T	R	K	N	Y	Q	N	-	L	L	-	-	-	-	-	-	-	-	R	G	-	-	-	-	-	-	-	-	-	-	G	I	L	-	-	-	L	L	G	-	-	-	-	I
B.US.07.502_1500_RH01.JF320387	M	K	V	M	G	I	R	K	N	Y	Q	H	-	W	W	-	-	-	-	-	-	-	-	K	G	-	-	-	-	-	-	-	-	-	-	G	I	L	-	-	-	L	L	G	-	-	-	-	I
B.US.07.502_1504_RH07.JF320394	M	R	V	K	E	T	R	K	N	Y	Q	H	-	L	W	-	-	-	-	-	-	-	-	R	G	G	I	-	-	-	-	-	W	R	W	G	I	M	-	-	-	L	L	G	-	-	-	-	M
B.US.07.502_1518_RH03.JF320117	M	R	V	M	G	I	R	K	N	C	Q	R	-	L	W	-	-	-	-	-	-	-	-	K	W	-	-	-	-	-	-	-	-	-	-	G	M	M	-	-	-	L	L	G	-	-	-	-	M
B.US.07.502_1709_04.JF320467	M	R	V	Q	E	I	R	K	N	Y	Q	H	-	L	W	-	-	-	-	-	-	-	-	R	W	G	H	V	-	-	-	-	W	R	W	G	T	M	-	-	-	L	L	G	-	-	-	-	L
B.US.07.502_2000_RH03.JF320279	M	R	A	K	E	T	K	K	N	Y	Q	S	-	F	W	-	-	-	-	-	-	-	-	R	W	-	-	-	-	-	-	-	-	-	-	G	I	L	-	-	-	L	L	G	-	-	-	-	M
B.US.07.502_2241_RH13.JF320539	M	R	V	K	E	T	R	K	N	Y	Q	L	-	L	W	-	-	-	-	-	-	-	-	K	G	-	-	-	-	-	-	-	-	-	-	V	T	L	-	-	-	L	L	G	-	-	-	-	I
B.US.07.502_2305_01.JF320577	M	K	V	R	G	I	R	R	N	Y	Q	H	-	V	W	-	-	-	-	-	-	-	-	R	G	-	-	-	-	-	-	-	-	-	-	G	T	L	-	-	-	L	L	G	-	-	-	-	I
B.US.07.502_2586_RH04.JF320131	M	R	V	K	G	I	K	K	N	Y	Q	H	-	W	W	-	-	-	-	-	-	-	-	K	W	-	-	-	-	-	-	-	-	-	-	G	P	L	-	-	-	L	F	G	-	-	-	-	I
B.US.07.700010224_E_A1.HQ216971	M	K	V	K	G	I	R	K	N	-	-	Y	-	L	W	-	-	-	-	-	-	-	-	R	W	-	-	-	-	-	-	-	-	-	-	G	T	M	-	-	-	L	L	G	-	-	-	-	M
B.US.07.700010246_E_A1.GU330994	M	R	V	R	G	I	R	K	N	C	Q	C	-	L	W	-	-	-	-	-	-	-	-	G	W	-	-	-	-	-	-	-	-	-	S	N	M	M	-	-	-	L	L	G	-	-	-	-	I
B.US.07.700010252_A30.HQ908150	M	R	V	T	G	T	R	M	N	Y	Q	H	-	L	W	-	-	-	-	-	-	-	-	R	W	-	-	-	-	-	-	-	-	-	-	G	T	M	-	-	-	L	L	G	-	-	-	-	M
B.US.07.700010333_B8_S.HM638503	M	T	V	K	G	I	R	K	N	Y	Q	H	-	L	W	-	-	-	-	-	-	-	-	R	W	-	-	-	-	-	-	-	-	-	-	G	T	M	-	-	-	L	L	G	-	-	-	-	M
B.US.07.701010092_E_A15.HQ217045	M	R	V	K	G	I	R	K	N	Y	Q	H	-	L	W	-	-	-	-	-	-	-	-	K	W	-	-	-	-	-	-	-	-	-	-	G	T	M	-	-	-	L	L	G	-	-	-	-	M
B.US.07.701010145_C15.HQ908184	M	R	V	K	G	I	K	K	N	Y	R	D	-	L	W	-	-	-	-	-	-	-	-	R	W	-	-	-	-	-	-	-	-	-	-	G	V	M	-	-	-	L	L	G	-	-	-	-	M
B.US.07.9006_032007_CSF_1.KM353733	M	K	V	K	G	T	K	K	N	-	-	S	-	W	W	-	-	-	-	-	-	-	-	R	W	-	-	-	-	-	-	-	-	-	-	G	I	M	-	-	-	L	L	G	-	-	-	-	M
B.US.07.9019_081307_plasma_19.KM354092	M	R	V	M	G	T	R	R	N	W	Q	H	-	-	W	-	-	-	-	-	-	-	-	R	W	-	-	-	-	-	-	-	-	-	-	G	T	L	-	-	-	L	L	G	-	-	-	-	M
B.US.07.9020_082907_CSF_1.KM354114	M	K	V	K	G	I	R	K	N	Y	Q	R	-	L	W	-	-	-	-	-	-	-	-	I	W	-	-	-	-	-	-	-	-	-	-	G	T	L	-	-	-	L	L	G	-	-	-	-	I
B.US.07.AVDA2874_E4.HQ217096	M	K	V	R	G	I	R	K	S	Y	Q	H	-	L	W	-	-	-	-	-	-	-	-	R	W	-	-	-	-	-	-	-	-	-	-	G	T	M	-	-	-	L	L	G	-	-	-	-	I
B.US.07.BEKA5842_C6.HQ217102	M	R	V	K	G	I	R	K	H	Y	R	H	-	L	W	-	-	-	-	-	-	-	-	I	W	-	-	-	-	-	-	-	-	-	-	G	T	M	-	-	-	L	L	G	-	-	-	-	M
B.US.07.BP00058_RH01.JN687759	M	K	V	K	E	I	M	K	N	Y	Q	H	-	L	W	-	-	-	-	-	-	-	-	K	W	-	-	-	-	-	-	-	-	-	-	G	M	M	-	-	-	L	L	G	-	-	-	-	M
B.US.07.BP00063_RH01.JN687761	M	K	A	K	G	T	R	K	S	Y	Q	H	-	L	W	-	-	-	-	-	-	-	-	R	W	-	-	-	-	-	-	-	-	-	-	G	I	M	-	-	-	L	L	G	-	-	-	-	M
B.US.07.BP00064_RH01.JN687762	M	R	V	R	E	I	R	K	N	Y	Q	R	-	W	W	-	-	-	-	-	-	-	-	G	G	G	I	-	-	-	-	-	W	R	W	G	I	M	-	-	-	L	L	G	-	-	-	-	M
B.US.07.BP00067_RH01.JN687763	M	R	V	T	G	I	R	K	N	C	Q	H	-	L	W	-	-	-	-	-	-	-	-	K	W	-	-	-	-	-	-	-	-	-	-	G	T	L	-	-	-	L	L	G	-	-	-	-	I
B.US.07.BRJO4843_A1.HQ217115	M	K	V	K	G	I	R	K	N	Y	Q	H	-	L	W	-	-	-	-	-	-	-	-	R	W	-	-	-	-	-	-	-	-	-	-	G	T	L	-	-	-	L	L	G	-	-	-	-	M
B.US.07.C010312D6.KM258901	M	R	V	K	E	I	R	K	N	C	Q	R	-	L	W	-	-	-	-	-	-	-	-	R	W	G	-	-	-	-	-	-	-	T	M	L	T	M	-	-	-	L	L	G	-	-	-	-	M
B.US.07.C060512F8.KM259082	M	T	V	M	G	I	K	K	N	Y	Q	H	-	L	W	-	-	-	-	-	-	-	-	R	G	-	-	-	-	-	-	-	-	-	-	G	I	L	-	-	-	L	L	G	-	-	-	-	I
B.US.07.CH341s_J8.HQ908139	M	K	V	R	G	I	R	K	N	Y	Q	H	-	L	W	-	-	-	-	-	-	-	-	R	W	-	-	-	-	-	-	-	-	-	-	G	M	M	-	-	-	L	L	G	-	-	-	-	I
B.US.07.CH_390s_F19.HQ908109	M	R	V	M	G	I	R	K	N	C	L	H	-	L	W	-	-	-	-	-	-	-	-	K	W	-	-	-	-	-	-	-	-	-	-	G	T	L	-	-	-	L	L	G	-	-	-	-	I
B.US.07.COCE6096_D16.HQ217160	M	R	V	M	E	I	R	K	I	W	Q	H	-	L	W	-	-	-	-	-	-	-	-	R	W	-	-	-	-	-	-	-	-	-	-	G	T	M	-	-	-	L	L	G	-	-	-	-	I
B.US.07.CR0027M.FJ469689	M	R	V	M	G	I	R	R	N	C	Q	H	-	L	W	-	-	-	-	-	-	-	-	R	W	-	-	-	-	-	-	-	-	-	-	G	M	M	-	-	-	L	L	G	-	-	-	-	M
B.US.07.CR0214.FJ469707	M	R	V	M	G	I	K	R	N	Y	Q	H	-	L	W	-	-	-	-	-	-	-	-	R	W	-	-	-	-	-	-	-	-	-	-	G	T	M	-	-	-	L	L	G	-	-	-	-	I
B.US.07.CR0275.FJ469713	M	R	V	R	E	M	R	K	N	Y	P	L	-	L	W	-	-	-	-	-	-	-	-	K	G	-	-	-	-	-	-	-	-	-	-	G	I	L	-	-	-	L	L	G	-	-	-	-	I
B.US.07.CR0295S.FJ469716	M	R	V	K	E	M	R	K	N	W	Q	D	-	L	W	-	-	-	-	-	-	-	-	K	G	-	-	-	-	-	-	-	-	-	-	G	I	L	-	-	-	L	L	G	-	-	-	-	M
B.US.07.CR0339X.FJ469721	M	K	V	K	E	I	R	K	N	-	-	Y	-	L	W	-	-	-	-	-	-	-	-	K	W	-	-	-	-	-	-	-	-	-	-	G	T	M	-	-	-	L	L	G	-	-	-	-	M
B.US.07.HALA6323_F24.HQ217308	M	K	V	K	G	I	R	K	N	Y	Q	D	-	L	W	-	-	-	-	-	-	-	-	K	W	-	-	-	-	-	-	-	-	-	-	G	I	M	-	-	-	L	L	G	-	-	-	-	M
B.US.07.HIV_US_BID_V3010_2007.JQ403058	M	K	V	K	G	T	K	K	N	Y	Q	H	-	L	W	-	-	-	-	-	-	-	-	R	W	-	-	-	-	-	-	-	-	-	-	G	I	M	-	-	-	L	L	G	-	-	-	-	M
B.US.07.HIV_US_BID_V3020_2007.JQ403059	M	R	V	K	E	I	R	K	S	-	-	C	-	L	W	-	-	-	-	-	-	-	-	K	W	-	-	-	-	-	-	-	-	-	-	G	I	L	-	-	-	L	L	G	-	-	-	-	M
B.US.07.HIV_US_BID_V3021_2007.JQ403060	M	R	V	R	G	I	R	R	N	Y	Q	H	-	L	W	-	-	-	-	-	-	-	-	R	W	-	-	-	-	-	-	-	-	-	-	G	I	M	-	-	-	L	L	G	-	-	-	-	M
B.US.07.HIV_US_BID_V3036_2007.JQ403064	M	R	V	K	E	T	R	K	N	W	Q	R	-	L	W	-	-	-	-	-	-	-	-	R	G	-	-	-	-	-	-	-	-	-	-	G	T	L	-	-	-	L	L	G	-	-	-	-	I
B.US.07.HIV_US_BID_V3044_2007.JQ403066	M	R	V	M	E	T	K	R	N	C	Q	H	-	W	W	-	-	-	-	-	-	-	-	R	G	G	-	-	-	-	-	M	W	R	W	G	I	M	-	-	-	L	L	G	-	-	-	-	M
B.US.07.HIV_US_BID_V3053_2007.JQ403071	M	R	A	R	G	T	R	R	N	C	Q	H	-	L	W	-	-	-	-	-	-	-	-	K	W	-	-	-	-	-	-	-	-	-	-	G	T	M	-	-	-	L	L	G	-	-	-	-	L
B.US.07.HIV_US_BID_V3111_2007.JQ403073	M	R	V	K	G	I	R	K	N	Y	Q	H	-	W	W	-	-	-	-	-	-	-	-	K	W	-	-	-	-	-	-	-	-	-	-	G	I	M	-	-	-	L	L	G	-	-	-	-	M
B.US.07.HIV_US_BID_V3115_2007.JQ403075	M	R	V	T	G	I	W	K	N	Y	Q	P	-	L	W	-	-	-	-	-	-	-	-	R	W	-	-	-	-	-	-	-	-	-	-	G	T	L	-	-	-	L	L	G	-	-	-	-	I
B.US.07.HIV_US_BID_V3118_2007.JQ403077	M	K	A	K	V	T	R	K	N	Y	Q	H	-	L	W	-	-	-	-	-	-	-	-	R	G	-	-	-	-	-	-	-	-	-	-	G	T	L	-	-	-	L	L	G	-	-	-	-	M
B.US.07.HIV_US_BID_V3120_2007.JQ403078	M	R	V	R	G	I	K	K	N	C	-	-	-	W	W	-	-	-	-	-	-	-	-	R	W	-	-	-	-	-	-	-	-	-	-	G	T	M	-	-	-	L	L	G	-	-	-	-	M
B.US.07.HIV_US_BID_V3512_2007.JQ403092	M	R	V	K	E	I	R	R	N	C	Q	H	-	W	W	-	-	-	-	-	-	-	-	R	G	-	-	-	-	-	-	-	-	-	-	G	I	L	-	-	-	L	L	G	-	-	-	-	M
B.US.07.HIV_US_BID_V3515_2007.JQ403093	M	R	A	K	G	I	R	K	N	C	Q	R	-	L	W	-	-	-	-	-	-	-	-	R	W	-	-	-	-	-	-	-	-	-	-	G	M	M	-	-	-	L	L	G	-	-	-	-	M
B.US.07.HIV_US_BID_V4516_2007.JQ403096	M	K	A	K	E	T	R	K	N	S	P	R	-	W	W	-	-	-	-	-	-	-	-	G	W	-	-	-	-	-	-	-	-	-	-	G	T	M	-	-	-	L	L	G	-	-	-	-	M
B.US.07.JOSA5789_A9.HQ217347	M	R	V	R	G	I	M	K	N	C	Q	H	-	L	W	-	-	-	-	-	-	-	-	R	W	-	-	-	-	-	-	-	-	-	-	G	I	M	-	-	-	L	L	G	-	-	-	-	I
B.US.07.MCBR4209_TA14.HQ217386	M	K	V	K	E	T	R	K	S	Y	Q	H	-	L	W	-	-	-	-	-	-	-	-	G	W	-	-	-	-	-	-	-	-	-	-	G	I	T	-	-	-	L	L	G	-	-	-	-	L
B.US.07.MCST_B17.KC312583	M	R	V	K	G	I	R	K	N	C	Q	H	-	L	W	-	-	-	-	-	-	-	-	T	W	-	-	-	-	-	-	-	-	-	-	G	I	M	-	-	-	L	L	G	-	-	-	-	M
B.US.07.MEJA5586_B9.HQ217430	M	R	A	K	V	I	R	R	N	C	Q	R	-	L	W	-	-	-	-	-	-	-	-	K	W	-	-	-	-	-	-	-	-	-	-	G	T	M	-	-	-	L	L	G	-	-	-	-	M
B.US.07.N26_07A21.JQ610064	M	K	V	K	G	T	K	K	N	Y	Q	G	-	L	W	-	-	-	-	-	-	-	-	R	W	-	-	-	-	-	-	-	-	-	-	G	I	M	-	-	-	L	L	G	-	-	-	-	M
B.US.07.P020813B10.KM259279	M	R	V	M	G	T	K	K	N	Y	Q	H	-	W	W	-	-	-	-	-	-	-	-	K	G	-	-	-	-	-	-	-	-	-	-	G	I	L	-	-	-	F	L	G	-	-	-	-	M
B.US.07.P062212A1.KM259406	M	R	V	K	G	I	R	K	N	C	Q	H	-	W	W	-	-	-	-	-	-	-	-	K	G	-	-	-	-	-	-	-	-	-	-	G	I	L	-	-	-	L	L	G	-	-	-	-	I
B.US.07.ROCH4447_B17.HQ217509	M	R	V	R	G	I	R	R	N	C	Q	R	-	L	W	-	-	-	-	-	-	-	-	R	W	-	-	-	-	-	-	-	-	-	-	G	I	M	-	-	-	L	L	G	-	-	-	-	I
B.US.07.SADO6038_C6.HQ217601	M	K	V	K	E	I	R	R	N	Y	Q	H	L	F	W	-	-	-	-	-	-	-	-	R	W	-	-	-	-	-	-	-	-	-	-	G	T	M	-	-	-	L	L	G	-	-	-	-	M
B.US.07.SPFE4120_D7.HQ217713	M	R	V	K	E	T	R	K	N	Y	Q	H	-	S	W	-	-	-	-	-	-	-	-	G	R	G	L	W	S	-	-	L	W	R	W	G	T	M	-	-	-	L	L	G	-	-	-	-	M
B.US.07.WARO_A13.KC312386	M	R	V	K	G	I	R	K	N	Y	P	C	-	L	W	-	-	-	-	-	-	-	-	R	W	-	-	-	-	-	-	-	-	-	-	G	M	M	-	-	-	L	L	G	-	-	-	-	I
B.US.08.08US_SAJ_C203.JF689895	M	R	V	M	G	I	K	K	N	Y	Q	H	-	W	W	-	-	-	-	-	-	-	-	R	G	-	-	-	-	-	-	-	-	-	-	G	I	L	-	-	-	L	L	G	-	-	-	-	M
B.US.08.08US_SAJ_C204.JF689896	M	R	V	M	E	I	R	K	N	C	Q	H	-	W	W	-	-	-	-	-	-	-	-	K	W	-	-	-	-	-	-	-	-	-	-	G	M	M	-	-	-	L	L	G	-	-	-	-	M
B.US.08.306445_ENV.JX864024	M	K	V	K	E	T	R	K	R	W	Q	H	-	L	W	-	-	-	-	-	-	-	-	K	W	-	-	-	-	-	-	-	-	-	-	G	I	M	-	-	-	L	L	G	-	-	-	-	M
B.US.08.700010464_2C1.HQ615981	M	R	V	K	G	I	K	K	N	W	Q	H	-	L	W	-	-	-	-	-	-	-	-	K	W	-	-	-	-	-	-	-	-	-	-	G	M	M	-	-	-	L	F	G	-	-	-	-	M
B.US.08.700010501_B4_BL.HM638517	M	R	V	M	G	I	K	K	N	W	Q	C	-	-	W	-	-	-	-	-	-	-	-	K	G	-	-	-	-	-	-	-	-	-	-	G	I	L	-	-	-	L	L	G	-	-	-	-	M
B.US.08.701010380_G3_BL.HM638584	M	R	V	K	E	T	R	K	N	W	Q	P	-	L	W	-	-	-	-	-	-	-	-	R	W	G	T	M	L	-	-	I	W	S	W	A	T	M	-	-	-	L	L	G	-	-	-	-	M
B.US.08.9016_011408_CSF_1.KM353846	M	K	V	K	G	T	R	R	K	Y	Q	H	-	L	W	-	-	-	-	-	-	-	-	R	W	-	-	-	-	-	-	-	-	-	-	G	T	M	-	-	-	L	L	G	-	-	-	-	M
B.US.08.9021_032508_CSF_1.KM354155	M	R	V	K	G	I	R	K	N	W	Q	R	-	L	G	-	-	-	-	-	-	-	-	R	W	-	-	-	-	-	-	-	-	-	-	G	I	M	L	I	T	L	L	G	-	-	-	-	M
B.US.08.9024_010708_CSF_1.KM354232	M	R	A	M	E	M	R	K	H	C	Q	R	-	W	L	-	-	-	-	-	-	-	-	K	G	-	-	-	-	-	-	-	-	-	-	G	M	M	-	-	-	L	L	G	-	-	-	-	L
B.US.08.9027_052708_CSF_1.KM354355	M	R	V	M	G	I	R	K	N	Y	Q	H	-	W	W	-	-	-	-	-	-	-	-	R	G	-	-	-	-	-	-	-	-	-	-	G	T	L	-	-	-	L	L	G	-	-	-	-	M
B.US.08.BP00069_RH01.JN687773	M	R	A	R	E	I	R	K	N	C	Q	R	-	L	W	-	-	-	-	-	-	-	-	I	W	-	-	-	-	-	-	-	-	-	-	G	T	M	-	-	-	L	L	G	-	-	-	-	M
B.US.08.B_US_08_470_scr_3_A5.HQ908219	M	R	V	M	G	T	K	K	N	Y	Q	H	-	L	-	-	-	-	-	-	-	-	-	S	W	-	-	-	-	-	-	-	-	-	-	G	I	L	-	-	-	L	L	G	-	-	-	-	M
B.US.08.CH010211_w2_p1.HM204596	M	R	V	M	G	I	K	K	N	Y	Q	H	-	L	W	-	-	-	-	-	-	-	-	R	G	-	-	-	-	-	-	-	-	-	-	G	I	L	-	-	-	L	L	G	-	-	-	-	M
B.US.08.HIV_US_BID_V3024_2008.JQ403061	M	R	V	T	G	I	R	K	N	C	Q	H	L	C	W	-	-	-	-	-	-	-	-	R	W	-	-	-	-	-	-	-	-	-	-	G	I	M	-	-	-	L	L	G	-	-	-	-	M
B.US.08.HIV_US_BID_V3027_2008.JQ403062	M	R	V	R	E	I	R	K	N	C	Q	H	-	L	W	-	-	-	-	-	-	-	-	K	G	-	-	-	-	-	-	-	-	-	-	G	I	L	-	-	-	L	L	G	-	-	-	-	M
B.US.08.HIV_US_BID_V3032_2008.JQ403063	L	K	V	M	E	T	K	K	N	Y	Q	H	-	W	W	-	-	-	-	-	-	-	-	R	W	-	-	-	-	-	-	-	-	-	-	G	M	M	-	-	-	L	L	G	-	-	-	-	I
B.US.08.HIV_US_BID_V3046_2008.JQ403067	M	R	V	K	G	I	K	R	N	W	R	G	-	L	W	-	-	-	-	-	-	-	-	G	W	-	-	-	-	-	-	-	-	-	-	G	I	M	-	-	-	L	L	G	-	-	-	-	M
B.US.08.HIV_US_BID_V3048_2008.JQ403069	M	T	V	T	G	M	R	K	S	Y	Q	H	-	W	W	-	-	-	-	-	-	-	-	R	W	-	-	-	-	-	-	-	-	-	-	G	T	M	-	-	-	L	L	G	-	-	-	-	M
B.US.08.HIV_US_BID_V3050_2008.JQ403070	M	R	V	M	E	I	R	K	N	Y	Q	D	-	W	W	-	-	-	-	-	-	-	-	R	W	-	-	-	-	-	-	-	-	-	-	G	I	L	-	-	-	L	L	G	-	-	-	-	M
B.US.08.HIV_US_BID_V3114_2007.JQ403074	M	R	V	T	G	I	R	K	N	C	Q	R	-	L	W	-	-	-	-	-	-	-	-	K	W	-	-	-	-	-	-	-	-	-	-	G	T	M	-	-	-	L	L	G	-	-	-	-	L
B.US.08.HIV_US_BID_V3122_2008.JQ403080	M	R	V	R	G	I	R	R	N	Y	P	R	-	S	W	-	-	-	-	-	-	-	-	R	W	G	L	L	-	-	-	-	W	K	W	G	T	L	-	-	-	L	L	G	-	-	-	-	M
B.US.08.HIV_US_BID_V3128_2008.JQ403082	M	R	V	K	G	T	R	R	N	-	-	C	-	W	W	-	-	-	-	-	-	-	-	K	W	-	-	-	-	-	-	-	-	-	-	G	T	M	-	-	-	L	L	G	-	-	-	-	M
B.US.08.HIV_US_BID_V4120_2008.JQ403031	M	K	V	K	E	T	R	K	N	C	Q	H	-	L	W	-	-	-	-	-	-	-	-	K	W	-	-	-	-	-	-	-	-	-	-	G	I	M	-	-	-	L	L	G	-	-	-	-	M
B.US.08.HIV_US_BID_V4124_2008.JQ403035	M	R	V	M	E	I	R	R	N	Y	Q	Q	-	F	W	-	-	-	-	-	-	-	-	K	W	-	-	-	-	-	-	-	-	-	-	G	T	L	-	-	-	L	L	G	-	-	-	-	L
B.US.08.HIV_US_BID_V4388_2008.JQ403083	M	R	V	M	G	I	R	R	N	C	Q	H	-	L	W	-	-	-	-	-	-	-	-	R	W	-	-	-	-	-	-	-	-	-	-	G	T	M	-	-	-	L	L	G	-	-	-	-	M
B.US.08.HIV_US_BID_V4389_2008.JQ403084	M	R	V	K	G	I	R	K	S	Y	Q	H	-	L	W	-	-	-	-	-	-	-	-	K	W	-	-	-	-	-	-	-	-	-	-	G	T	M	-	-	-	L	L	G	-	-	-	-	M
B.US.08.HIV_US_BID_V4390_2008.JQ403085	M	K	V	K	G	I	R	M	N	Y	Q	H	-	L	W	-	-	-	-	-	-	-	-	G	W	-	-	-	-	-	-	-	-	-	-	G	I	L	-	-	-	L	L	G	-	-	-	-	M
B.US.08.HIV_US_BID_V4391_2008.JQ403086	M	R	V	M	E	I	R	R	N	Y	Q	Q	-	F	W	-	-	-	-	-	-	-	-	K	W	-	-	-	-	-	-	-	-	-	-	G	T	L	-	-	-	L	L	G	-	-	-	-	L
B.US.08.HIV_US_BID_V4392_2008.JQ403087	M	R	V	M	G	I	R	R	N	Y	Q	H	-	L	W	-	-	-	-	-	-	-	-	R	G	-	-	-	-	-	-	-	-	-	-	G	I	L	-	-	-	L	L	G	-	-	-	-	M
B.US.08.HIV_US_BID_V4393_2008.JQ403088	M	R	V	K	G	T	R	R	N	Y	Q	H	-	L	W	-	-	-	-	-	-	-	-	R	G	-	-	-	-	-	-	-	-	-	-	V	T	L	-	-	-	L	L	G	-	-	-	-	I
B.US.08.HIV_US_BID_V4394_2008.JQ403089	M	R	V	M	G	T	G	R	-	-	-	N	-	L	R	-	-	-	-	-	-	-	-	R	W	-	-	-	-	-	-	-	-	-	-	G	I	L	-	-	-	L	L	G	-	-	-	-	M
B.US.08.HIV_US_BID_V4397_2008.JQ403091	M	R	V	T	G	I	R	K	N	C	Q	H	-	W	W	-	-	-	-	-	-	-	-	R	W	-	-	-	-	-	-	-	-	-	-	G	I	M	-	-	-	L	L	G	-	-	-	-	M
B.US.08.HIV_US_BID_V4489_2008.JQ403094	M	R	V	R	G	I	R	K	N	Y	Q	H	-	L	W	-	-	-	-	-	-	-	-	R	W	-	-	-	-	-	-	-	-	-	-	G	M	M	-	-	-	L	L	G	-	-	-	-	M
B.US.08.N90_08A6.JQ610123	M	K	V	R	E	I	K	K	N	Y	Q	H	-	L	W	-	-	-	-	-	-	-	-	K	W	-	-	-	-	-	-	-	-	-	-	G	I	M	-	-	-	L	L	G	-	-	-	-	M
B.US.08.P15supe_A11_FS.JF421359	M	K	V	K	G	I	R	K	N	Y	Q	H	-	L	W	-	-	-	-	-	-	-	-	R	W	-	-	-	-	-	-	-	-	-	-	G	M	M	-	-	-	L	F	G	-	-	-	-	M
B.US.09.700011145_A10_Bl_dbl.HM638568	M	R	V	M	G	I	K	K	N	C	Q	H	-	W	W	-	-	-	-	-	-	-	-	R	G	-	-	-	-	-	-	-	-	-	-	G	I	L	-	-	-	L	L	G	-	-	-	-	M
B.US.09.9036_041609_CSF_10.KM354431	M	R	V	K	G	I	R	K	N	W	Q	H	-	W	W	-	-	-	-	-	-	-	W	K	W	-	-	-	-	-	-	-	-	-	-	G	I	M	-	-	-	L	L	G	-	-	-	-	M
B.US.09.9044_100709_CSF_16.KM354585	M	K	V	K	G	I	R	K	N	Y	Q	H	-	L	W	-	-	-	-	-	-	-	-	R	W	-	-	-	-	-	-	-	-	-	-	G	I	M	-	-	-	L	L	G	-	-	-	-	M
B.US.09.9045_100809_CSF_11.KM354670	M	R	V	K	G	I	K	R	N	Y	Q	H	-	W	W	-	-	-	-	-	-	-	-	R	G	-	-	-	-	-	-	-	-	-	-	G	I	L	-	-	-	L	L	G	-	-	-	-	M
B.US.09.C1P.GU733713	M	T	V	K	G	I	R	K	N	Y	Q	H	-	L	W	-	-	-	-	-	-	-	-	R	G	-	-	-	-	-	-	-	-	-	-	G	I	L	-	-	-	L	L	G	-	-	-	-	I
B.US.09.DEMB09US002.JX140657	M	R	V	R	G	I	K	K	N	W	Q	Q	-	F	W	-	-	-	-	-	-	-	-	R	W	-	-	-	-	-	-	-	-	-	-	G	T	L	-	-	-	L	L	G	-	-	-	-	M
B.US.09.DEMB09US003.KC473824	M	K	V	M	G	I	R	K	N	C	Q	H	-	L	W	-	-	-	-	-	-	-	-	T	G	-	-	-	-	-	-	-	-	-	-	G	I	M	-	-	-	L	L	G	-	-	-	-	I
B.US.09.ES38.KC935958	M	R	V	M	G	I	R	K	N	C	Q	Q	-	W	W	-	-	-	-	-	-	-	-	K	G	-	-	-	-	-	-	-	-	-	-	G	I	L	-	-	-	L	L	G	-	-	-	-	M
B.US.09.HIV025_p1.JF680914	M	R	V	K	G	I	R	K	N	Y	Q	H	-	L	W	-	-	-	-	-	-	-	-	R	W	-	-	-	-	-	-	-	-	-	-	G	I	L	-	-	-	L	L	G	-	-	-	-	I
B.US.09.HIV026_p2.JF680915	M	R	V	M	G	I	K	R	N	Y	H	S	-	L	W	-	-	-	-	-	-	-	-	R	G	-	-	-	-	-	-	-	-	-	-	G	I	L	-	-	-	L	L	G	-	-	-	M	L
B.US.09.HIV028_p1.JF680916	M	R	V	R	G	T	K	K	S	C	Q	S	-	W	W	-	-	-	-	-	-	-	-	K	G	G	T	L	-	-	-	-	L	R	W	G	I	M	-	-	-	L	L	G	-	-	-	-	L
B.US.09.HIV029_p2.JF680917	M	R	V	K	G	T	R	K	N	W	Q	V	-	L	W	-	-	-	-	-	-	-	-	K	W	-	-	-	-	-	-	-	-	-	-	G	M	M	-	-	-	L	F	G	-	-	-	-	M
B.US.09.LTNP1.KC935959	M	R	V	M	G	I	R	K	N	W	Q	Q	-	W	W	-	-	-	-	-	-	-	-	K	G	-	-	-	-	-	-	-	-	-	-	G	I	L	-	-	-	L	L	G	-	-	-	-	M
B.US.10.10CB4_45E6.KF526141	M	R	V	K	G	I	R	K	N	Y	Q	H	-	L	W	-	-	-	-	-	-	-	-	K	W	-	-	-	-	-	-	-	-	-	-	G	I	M	-	-	-	L	L	G	-	-	-	-	L
B.US.10.574872.JQ182826	M	K	V	T	G	I	R	K	N	Y	Q	H	-	L	W	-	-	-	-	-	-	-	-	K	E	-	-	-	-	-	-	-	-	-	-	G	I	L	-	-	-	L	L	G	-	-	-	-	M
B.US.10.850174.JQ182910	M	R	V	M	E	T	R	K	-	-	-	H	-	L	W	-	-	-	-	-	-	-	-	R	W	-	-	-	-	-	-	-	-	-	-	G	T	L	-	-	-	L	L	G	-	-	-	-	M
B.US.10.9018_040810_CSF_1.KM353922	M	R	V	K	G	I	R	K	-	-	H	Y	-	L	W	-	-	-	-	-	-	-	-	R	W	-	-	-	-	-	-	-	-	-	-	G	I	M	-	-	-	L	L	G	-	-	-	-	M
B.US.10.9018_040810_plasma_14.KM353947	M	R	V	K	G	I	R	K	-	-	H	Y	-	L	W	-	-	-	-	-	-	-	-	R	W	-	-	-	-	-	-	-	-	-	-	G	I	M	-	-	-	L	L	G	-	-	-	-	M
B.US.10.9048_010410_CSF_10.KM354703	M	K	V	K	G	I	R	K	S	Y	Q	H	-	L	W	-	-	-	-	-	-	-	-	R	G	-	-	-	-	-	-	-	-	-	-	G	I	M	-	-	-	L	L	G	-	-	-	-	I
B.US.10.9055_062910_CSF_10.KM354740	M	R	V	K	G	I	M	K	N	S	Q	H	-	L	W	-	-	-	-	-	-	-	-	R	G	-	-	-	-	-	-	-	-	-	-	G	M	M	-	-	-	L	L	G	-	-	-	-	V
B.US.10.9058_072010_CSF_1.KM354781	M	R	V	M	G	T	G	K	N	C	W	Q	-	L	W	-	-	K	G	I	Q	I	W	R	W	-	-	-	-	-	-	-	-	-	-	G	I	L	-	-	-	L	L	G	-	-	-	-	M
B.US.10.9062_121610_CSF_1.KM354821	M	R	V	M	G	T	K	K	N	Y	Q	H	-	L	W	-	-	-	-	-	-	-	-	G	W	-	-	-	-	-	-	-	-	-	-	G	M	M	-	-	-	L	L	G	-	-	-	-	M
B.US.10.9063_102910_CSF_1.KM354862	M	R	A	K	E	T	R	K	N	Y	Q	L	-	L	R	-	-	-	-	-	-	-	-	R	W	G	-	-	-	-	-	-	-	T	T	L	T	M	-	-	-	L	L	G	-	-	-	-	I
B.US.10.CP1.JN397365	M	R	V	M	E	I	R	K	N	W	Q	N	-	L	W	-	-	-	-	-	-	-	-	R	W	G	T	M	H	L	-	L	W	R	W	G	I	M	-	-	-	L	L	G	-	-	-	-	M
B.US.10.C.HQ846901	M	R	V	T	G	I	R	K	N	C	Q	R	-	L	W	-	-	-	-	-	-	-	-	G	W	-	-	-	-	-	-	-	-	-	-	G	T	L	-	-	-	F	L	G	-	-	-	-	I
B.US.10.DEMB10US001.KC473825	M	K	V	R	E	I	K	R	N	Y	Q	H	-	W	W	-	-	-	-	-	-	-	-	R	W	-	-	-	-	-	-	-	-	-	-	G	I	M	-	-	-	L	L	G	-	-	-	-	M
B.US.10.DEMB10US003.KC473826	M	R	V	M	E	I	K	R	S	C	Q	R	-	L	W	-	-	-	-	-	-	-	-	R	G	-	-	-	-	-	-	-	-	-	-	G	T	L	-	-	-	L	L	G	-	-	-	-	L
B.US.10.DEMB10US004.KC473827	M	R	V	K	G	I	R	K	N	Y	Q	H	-	L	W	-	-	-	-	-	-	-	-	K	G	-	-	-	-	-	-	-	-	-	-	G	I	L	-	-	-	L	L	G	-	-	-	-	M
B.US.10.DEMB10US007.KC473828	M	T	V	M	G	I	K	K	N	Y	Q	H	-	F	W	-	-	-	-	-	-	-	-	K	-	-	-	-	-	-	-	-	-	-	-	Y	T	M	-	-	-	L	L	G	-	-	-	-	L
B.US.10.DEMB10US009.KC473829	M	R	V	M	E	T	R	K	N	Y	P	H	-	-	W	-	-	-	-	-	-	-	-	K	G	-	-	-	-	-	-	-	-	-	-	G	I	L	-	-	-	L	L	G	-	-	-	-	L
B.US.10.DEMB10US011.KC473830	M	R	V	M	G	I	K	K	N	C	Q	R	-	L	W	-	-	-	-	-	-	-	-	R	G	-	-	-	-	-	-	-	-	-	-	G	T	L	-	-	-	L	L	G	-	-	-	-	L
B.US.11.19CB1_induced.KF526228	M	R	V	M	E	I	R	K	N	C	Q	L	-	W	W	-	-	-	-	-	-	-	-	K	G	-	-	-	-	-	-	-	-	-	-	G	I	L	-	-	-	L	L	G	-	-	-	M	L
B.US.11.20CB4_46F1.KF526265	M	R	V	M	E	I	K	K	N	Y	Q	H	-	W	W	-	-	-	-	-	-	-	-	K	W	-	-	-	-	-	-	-	-	-	-	G	I	M	-	-	-	L	L	G	-	-	-	-	M
B.US.11.22CC9_induced.KF526312	M	R	V	M	G	I	R	K	N	Y	R	H	-	W	W	-	-	-	-	-	-	-	-	K	W	-	-	-	-	-	-	-	-	-	-	G	T	L	-	-	-	L	L	G	-	-	-	-	I
B.US.11.23CB6_induced.KF526323	M	R	V	M	E	T	R	K	N	Y	Q	D	-	L	W	-	-	-	-	-	-	-	-	K	G	-	-	-	-	-	-	-	-	-	-	G	I	L	-	-	-	L	L	G	-	-	-	-	M
B.US.11.9040_070611_CSF_1.KM354470	M	K	V	K	G	T	K	R	N	Y	Q	D	-	L	W	-	-	-	-	-	-	-	-	R	W	-	-	-	-	-	-	-	-	-	-	G	I	M	-	-	-	L	L	G	-	-	-	-	M
B.US.11.9071_022311_CSF_6.KM354904	M	K	V	K	G	I	R	K	S	Y	Q	H	-	W	W	-	-	-	-	-	-	-	-	K	G	-	-	-	-	-	-	-	-	-	-	G	I	L	-	-	-	L	L	G	-	-	-	-	M
B.US.11.9076_061411_CSF_11.KM354962	M	R	V	M	E	I	R	R	N	Y	W	R	-	-	W	-	-	-	-	-	-	-	-	K	W	-	-	-	-	-	-	-	-	-	-	G	I	W	-	-	-	L	L	G	-	-	-	-	I
B.US.11.9082_080311_CSF_1.KM355003	M	R	V	K	E	-	-	K	N	Y	Q	I	-	W	W	-	-	-	K	G	G	I	W	K	W	-	-	-	-	-	-	-	-	-	-	G	I	M	-	-	-	L	L	G	-	-	-	-	M
B.US.11.9083_081211_CSF_1.KM355044	M	R	V	K	G	I	K	R	N	Y	Q	P	-	W	W	-	-	-	-	-	-	-	-	K	W	-	-	-	-	-	-	-	-	-	-	G	M	M	-	-	-	L	L	G	-	-	-	-	M
B.US.11.CP10_3A.KF384798	M	K	A	K	G	I	R	K	N	C	Q	R	-	L	W	-	-	-	-	-	-	-	-	K	W	-	-	-	-	-	-	-	-	-	-	G	I	M	-	-	-	L	L	G	-	-	-	-	M
B.US.11.CP12_10.KF384799	M	R	V	T	G	I	R	R	N	Y	Q	H	-	L	W	-	-	-	-	-	-	-	-	R	W	G	I	L	R	-	-	-	-	-	W	G	M	M	-	-	-	L	L	G	-	-	-	-	M
B.US.11.CP13_2.KF384800	M	R	V	M	G	I	R	R	N	Y	Q	H	-	L	W	-	-	-	-	-	-	-	-	R	W	-	-	-	-	-	-	-	-	-	-	G	I	V	-	-	-	L	L	G	-	-	-	-	I
B.US.11.CP3_6.KF384801	M	R	V	M	G	I	R	R	N	Y	Q	D	-	L	W	-	-	-	-	-	-	-	-	R	W	-	-	-	-	-	-	-	-	-	-	G	T	M	-	-	-	L	L	G	-	-	-	-	M
B.US.11.CP4_2B.KF384802	M	R	V	M	E	T	R	R	N	Y	Q	P	-	-	W	-	-	-	-	-	-	-	-	K	W	-	-	-	-	-	-	-	-	-	-	G	A	L	-	-	-	L	L	G	-	-	-	-	I
B.US.11.CP5_3A.KF384803	M	R	V	R	G	I	R	K	N	Y	Q	R	-	L	W	-	-	-	-	-	-	-	-	G	W	-	-	-	-	-	-	-	-	-	-	G	I	M	-	-	-	L	L	G	-	-	-	-	I
B.US.11.CP6_2E.KF384804	M	K	V	K	G	I	R	R	N	Y	Q	H	-	L	W	-	-	-	-	-	-	-	-	R	W	-	-	-	-	-	-	-	-	-	-	G	I	M	-	-	-	L	L	G	-	-	-	-	M
B.US.11.CP7_2B.KF384805	M	R	V	T	G	I	R	K	N	C	Q	Q	-	L	W	-	-	-	-	-	-	-	-	R	W	-	-	-	-	-	-	-	-	-	-	G	I	M	-	-	-	L	L	G	-	-	-	-	M
B.US.11.CP8_4.KF384806	M	R	V	R	G	I	R	R	N	Y	Q	H	-	L	W	-	-	-	-	-	-	-	-	R	W	-	-	-	-	-	-	-	-	-	-	G	T	M	-	-	-	L	L	G	-	-	-	-	M
B.US.11.CP9_1A.KF384807	M	R	V	M	G	I	K	R	S	Y	Q	D	-	W	W	-	-	-	-	-	-	-	-	R	G	-	-	-	-	-	-	-	-	-	-	G	T	L	-	-	-	L	L	G	-	-	-	-	I
B.US.11.DEMB11US002.KC473831	M	K	V	K	G	M	R	K	N	Y	Q	H	-	W	W	-	-	-	-	-	-	-	-	R	W	-	-	-	-	-	-	-	-	-	-	G	T	M	-	-	-	L	L	G	-	-	-	-	M
B.US.11.DEMB11US004.KC473832	M	K	V	K	G	I	R	R	N	Y	Q	H	-	W	W	-	-	-	-	-	-	-	-	R	G	-	-	-	-	-	-	-	-	-	-	G	I	L	-	-	-	L	L	G	-	-	-	-	I
B.US.11.DEMB11US006.KC473833	M	R	A	M	G	I	M	R	N	W	Q	H	-	L	W	-	-	-	-	-	-	-	-	R	W	-	-	-	-	-	-	-	-	-	-	G	M	M	-	-	-	L	L	G	-	-	-	-	M
B.US.11.DEMB11US011.KC473834	M	K	V	K	G	T	R	K	S	Y	Q	H	-	L	W	-	-	-	-	-	-	-	-	T	W	-	-	-	-	-	-	-	-	-	-	G	I	L	-	-	-	L	L	W	-	-	-	-	T
B.US.11.DEMB11US015.KC473835	M	R	A	M	G	T	K	K	N	C	P	H	-	W	W	-	-	-	-	-	-	-	-	K	G	-	-	-	-	-	-	-	-	-	-	G	T	L	-	-	-	L	L	G	-	-	-	-	I
B.US.11.ES22_27.KF384808	M	R	V	M	E	I	R	R	N	Y	Q	H	-	L	W	-	-	-	-	-	-	-	-	R	G	-	-	-	-	-	-	-	-	-	-	G	I	L	-	-	-	L	L	G	-	-	-	-	M
B.US.11.ES38.JN397362	M	R	V	M	G	I	R	K	N	Y	Q	H	-	W	W	-	-	-	-	-	-	-	-	R	W	-	-	-	-	-	-	-	-	-	-	G	T	M	-	-	-	L	L	G	-	-	-	-	M
B.US.11.ES39_42.KF384810	M	G	V	K	G	I	R	K	S	C	Q	H	-	L	W	-	-	-	-	-	-	-	-	R	W	-	-	-	-	-	-	-	-	-	-	G	T	M	-	-	-	L	L	G	-	-	-	-	M
B.US.11.ES40_24.KF384811	M	R	V	K	E	I	M	R	N	Y	Q	H	-	L	W	-	-	-	-	-	-	-	-	K	W	-	-	-	-	-	-	-	-	-	-	G	T	M	-	-	-	L	L	G	-	-	-	-	M
B.US.11.N152_061511_17.KM516891	M	R	V	K	E	T	R	R	N	Y	Q	H	-	L	W	-	-	-	-	-	-	-	-	R	W	-	-	-	-	-	-	-	-	-	-	G	T	M	-	-	-	L	L	G	-	-	-	-	T
B.US.11.VC3_14.KF384812	M	K	A	K	G	I	R	K	N	C	Q	R	-	L	W	-	-	-	-	-	-	-	-	K	W	-	-	-	-	-	-	-	-	-	-	G	I	M	-	-	-	L	L	G	-	-	-	-	M
B.US.11.VC5_3.KF384813	M	R	V	T	E	I	R	K	N	C	Q	H	-	W	W	-	-	-	-	-	-	-	-	K	W	-	-	-	-	-	-	-	-	-	-	G	I	M	-	-	-	L	L	G	-	-	-	-	I
B.US.12.9096_022912_CSF_1.KM355085	M	K	V	K	G	T	R	R	N	Y	Q	H	-	S	W	-	-	R	G	G	I	M	L	Q	W	-	-	-	-	-	-	-	-	-	-	G	I	M	-	-	-	L	L	G	-	-	-	-	I
B.US.12.9097_032612_CSF_1.KM355159	M	R	V	T	G	I	R	K	N	Y	Q	H	-	W	W	-	-	-	-	-	-	-	-	K	W	-	-	-	-	-	-	-	-	-	-	G	V	M	-	-	-	L	L	G	-	-	-	-	M
B.US.81.81NY3.AY247224	M	R	V	K	E	T	R	K	N	Y	Q	H	-	L	W	-	-	-	-	-	-	-	-	R	W	-	-	-	-	-	-	-	-	-	-	G	T	M	-	-	-	L	L	G	-	-	-	-	M
B.US.83.5157_83.AY835781	M	K	A	K	E	T	R	K	N	C	Q	H	-	L	W	-	-	-	-	-	-	-	-	R	W	-	-	-	-	-	-	-	-	-	-	G	T	M	-	-	-	L	L	G	-	-	-	-	M
B.US.83.RF_HAT3.M17451	M	R	V	M	E	M	R	K	N	C	Q	H	-	L	W	-	-	-	-	-	-	-	-	K	W	-	-	-	-	-	-	-	-	-	-	G	T	M	-	-	-	L	L	G	-	-	-	-	M
B.US.83.SF2_LAV2_ARV2.K02007	M	K	V	K	G	T	R	R	N	Y	Q	H	-	L	W	-	-	-	-	-	-	-	-	R	W	-	-	-	-	-	-	-	-	-	-	G	T	L	-	-	-	L	L	G	-	-	-	-	M
B.US.84.5019_84.AY835779	M	R	V	K	E	I	R	K	N	Y	Q	H	-	W	W	-	-	-	-	-	-	-	-	R	W	-	-	-	-	-	-	-	-	-	-	G	T	M	-	-	-	L	L	G	-	-	-	-	I
B.US.84.NY5CG.M38431	M	R	A	K	G	T	R	K	N	Y	Q	H	-	L	W	-	-	-	-	-	-	-	-	R	W	-	-	-	-	-	-	-	-	-	-	G	T	M	-	-	-	L	L	G	-	-	-	-	M
B.US.84.SC14C.U90935	M	R	V	K	G	I	R	K	N	C	Q	H	-	L	W	-	-	-	-	-	-	-	-	K	W	-	-	-	-	-	-	-	-	-	-	G	T	M	-	-	-	L	L	G	-	-	-	-	M
B.US.84.SC.M17450	M	R	V	K	G	S	G	R	N	Y	Q	H	-	L	W	-	-	-	-	-	-	-	-	R	W	-	-	-	-	-	-	-	-	-	-	G	T	M	-	-	-	L	L	G	-	-	-	-	I
B.US.84.SF33.AY352275	M	R	A	R	E	T	R	K	N	Y	Q	C	-	L	W	-	-	-	-	-	-	-	-	R	W	-	-	-	-	-	-	-	-	-	-	G	T	M	-	-	-	L	L	G	-	-	-	-	M
B.US.85.5077_85.AY835769	M	T	V	K	E	I	T	N	N	Y	Q	H	-	L	W	-	-	-	-	-	-	-	-	R	W	G	-	-	-	-	-	-	-	T	M	L	T	M	-	-	-	L	L	G	-	-	-	-	I
B.US.85.ALA1.M38430	M	R	V	K	G	I	R	R	N	Y	Q	R	-	L	W	-	-	-	-	-	-	-	-	R	W	-	-	-	-	-	-	-	-	-	-	G	I	M	-	-	-	L	L	G	-	-	-	-	I
B.US.85.Ba_L.AB221005	M	R	V	M	E	I	R	R	N	Y	Q	H	-	W	W	-	-	-	-	-	-	-	-	R	W	-	-	-	-	-	-	-	-	-	-	G	I	M	-	-	-	L	L	G	-	-	-	-	M
B.US.85.CC101_10_10.AY357406	M	R	V	T	G	I	R	K	N	Y	Q	H	-	L	W	-	-	-	-	-	-	-	-	R	W	-	-	-	-	-	-	-	-	-	-	G	T	M	-	-	-	L	L	G	-	-	-	-	I
B.US.85.SFMHS11.AF025758	M	R	A	K	E	I	R	K	S	Y	Q	H	-	L	W	-	-	-	-	-	-	-	-	R	W	-	-	-	-	-	-	-	-	-	-	G	T	M	-	-	-	L	L	G	-	-	-	-	I
B.US.85.SFMHS21.AF025764	M	R	V	K	G	I	R	K	N	Y	Q	H	-	L	W	-	-	-	-	-	-	-	-	R	W	-	-	-	-	-	-	-	-	-	-	G	T	M	-	-	-	L	L	G	-	-	-	-	M
B.US.85.SFMHS3.AF025751	M	R	V	K	E	I	R	K	N	Y	Q	H	-	L	W	-	-	-	-	-	-	-	-	R	W	-	-	-	-	-	-	-	-	-	-	G	T	M	-	-	-	L	L	G	-	-	-	-	M
B.US.85.WCIPR.U69584	M	K	A	K	E	T	R	K	N	Y	Q	H	-	L	W	-	-	-	-	-	-	-	-	R	W	-	-	-	-	-	-	-	-	-	-	G	I	T	-	-	-	L	L	G	-	-	-	-	M
B.US.86.5018_86.AY835778	M	R	V	K	E	I	R	K	N	C	Q	R	-	L	W	-	-	-	-	-	-	-	-	K	W	-	-	-	-	-	-	-	-	-	-	G	T	M	-	-	-	L	L	G	-	-	-	-	M
B.US.86.5084_86.AY835775	M	R	V	K	G	I	R	K	N	Y	Q	H	-	W	W	-	-	-	-	-	-	-	-	R	W	-	-	-	-	-	-	-	-	-	-	G	I	M	-	-	-	L	L	G	-	-	-	-	M
B.US.86.5096_86.AY835749	M	R	V	E	E	I	R	K	N	Y	Q	H	-	L	W	-	-	-	-	-	-	-	-	R	W	-	-	-	-	-	-	-	-	-	-	G	T	T	-	-	-	L	L	G	-	-	-	-	I
B.US.86.5127_86.AY835774	M	K	V	K	E	T	R	K	S	Y	Q	R	-	W	W	-	-	-	-	-	-	-	-	R	W	-	-	-	-	-	-	-	-	-	-	G	T	M	-	-	-	L	L	G	-	-	-	-	M
B.US.86.ADA.AY426119	M	R	V	K	E	-	-	K	-	Y	Q	H	-	L	W	-	-	-	-	-	-	-	-	R	W	G	W	-	-	-	-	-	-	K	W	G	T	M	-	-	-	L	L	G	-	-	-	-	I
B.US.86.JRCSF.AY426125	M	R	V	K	G	I	R	K	N	Y	Q	H	-	L	W	-	-	-	-	-	-	-	-	K	G	-	-	-	-	-	-	-	-	-	-	G	I	L	-	-	-	L	L	G	-	-	-	-	T
B.US.86.SFMHS16.AF025759	M	R	V	T	E	T	R	K	N	Y	R	H	-	L	W	-	-	-	-	-	-	-	-	R	W	-	-	-	-	-	-	-	-	-	-	G	T	M	-	-	-	L	L	G	-	-	-	-	M
B.US.86.SFMHS17.AF025760	M	R	V	K	G	I	R	K	N	Y	Q	H	-	L	W	-	-	-	-	-	-	-	-	R	R	-	-	-	-	-	-	-	-	-	-	G	T	L	-	-	-	L	L	G	-	-	-	-	I
B.US.86.SFMHS18.AF025761	M	R	V	K	G	I	R	K	N	Y	Q	H	-	L	W	-	-	-	-	-	-	-	-	K	W	-	-	-	-	-	-	-	-	-	-	G	I	M	-	-	-	L	L	G	-	-	-	-	I
B.US.86.SFMHS1.AF025749	M	R	V	K	E	I	R	R	N	Y	Q	H	-	L	W	-	-	-	-	-	-	-	-	R	W	-	-	-	-	-	-	-	-	-	-	G	T	M	-	-	-	L	L	G	-	-	-	-	I
B.US.86.SFMHS2.AF025750	M	R	V	K	G	I	R	K	N	Y	Q	H	-	L	W	-	-	-	-	-	-	-	-	R	W	-	-	-	-	-	-	-	-	-	-	G	T	M	-	-	-	L	L	G	-	-	-	-	I
B.US.86.SFMHS4.AF025752	M	R	V	K	G	T	R	K	N	Y	Q	H	-	L	W	-	-	-	-	-	-	-	-	R	W	-	-	-	-	-	-	-	-	-	-	G	I	M	-	-	-	L	L	G	-	-	-	-	M
B.US.86.SFMHS8.AF025756	M	R	V	K	E	I	R	K	N	Y	Q	H	-	L	W	-	-	-	-	-	-	-	-	R	R	-	-	-	-	-	-	-	-	-	-	G	T	M	-	-	-	L	L	G	-	-	-	-	I
B.US.86.YU_2.M93258	M	R	A	T	E	I	R	K	N	Y	Q	H	-	L	W	-	-	-	-	-	-	-	-	K	G	-	-	-	-	-	-	-	-	-	-	G	T	L	-	-	-	L	L	G	-	-	-	-	M
B.US.87.5113_87.AY835758	M	K	V	K	E	T	R	K	N	Y	Q	H	-	S	W	-	-	-	-	-	-	-	-	R	L	-	-	-	-	-	-	-	-	-	-	G	T	M	-	-	-	L	L	W	-	-	-	-	L
B.US.87.BC_BCSG3.L02317	M	R	V	K	E	I	R	K	N	Y	Q	H	-	L	W	-	-	-	-	-	-	-	-	R	W	-	-	-	-	-	-	-	-	-	-	G	T	M	-	-	-	L	F	G	-	-	-	-	I
B.US.87.SFMHS5.AF025753	M	R	V	M	G	I	K	N	N	Y	Q	L	-	L	W	-	-	-	-	-	-	-	-	R	G	-	-	-	-	-	-	-	-	-	-	G	T	L	-	-	-	L	L	G	-	-	-	-	I
B.US.87.SFMHS7.AF025755	M	R	V	K	G	I	R	K	N	Y	Q	H	-	F	W	-	-	-	-	-	-	-	-	R	W	-	-	-	-	-	-	-	-	-	-	G	T	M	-	-	-	L	L	G	-	-	-	-	I
B.US.87.SFMHS9.AF025757	M	R	A	K	E	I	R	K	N	Y	Q	H	-	L	W	-	-	-	-	-	-	-	-	R	W	-	-	-	-	-	-	-	-	-	-	G	I	M	-	-	-	L	L	G	-	-	-	M	L
B.US.88.5160_88.AY835763	M	R	A	K	K	I	K	K	N	Y	Q	R	-	L	W	-	-	-	-	-	-	-	-	R	W	-	-	-	-	-	-	-	-	-	-	G	M	M	-	-	-	L	L	G	-	-	-	-	M
B.US.88.SFMHS19.AF025762	M	R	V	K	E	I	R	K	N	Y	Q	H	-	L	W	-	-	-	-	-	-	-	-	R	R	-	-	-	-	-	-	-	-	-	-	G	T	L	-	-	-	L	L	G	-	-	-	-	I
B.US.88.SFMHS6.AF025754	M	K	A	K	E	I	R	K	N	Y	H	P	-	L	L	-	-	-	-	-	-	-	-	W	R	-	-	-	-	-	-	-	-	-	W	G	I	M	-	-	-	L	L	G	-	-	-	-	M
B.US.88.WR27.AF286365	M	R	V	K	G	I	R	K	N	C	Q	H	-	L	W	-	-	-	-	-	-	-	-	K	W	-	-	-	-	-	-	-	-	-	-	G	I	M	-	-	-	L	L	G	-	-	-	-	M
B.US.89.1989b3.HQ110679	M	R	V	K	G	T	R	K	N	Y	Q	H	-	L	W	-	-	-	-	-	-	-	-	R	W	-	-	-	-	-	-	-	-	-	-	G	T	L	-	-	-	L	L	G	-	-	-	-	I
B.US.89.P896_89_6.U39362	M	R	V	K	E	I	R	K	N	W	Q	H	-	L	-	-	-	-	-	-	-	-	-	R	G	-	-	-	-	-	-	-	-	-	-	G	I	L	-	-	-	L	L	G	-	-	-	-	M
B.US.89.R2_envUS_R2.AF128126	M	R	V	K	G	I	R	R	N	Y	Q	H	-	W	W	-	-	-	-	-	-	-	-	G	W	-	-	-	-	-	-	-	-	-	-	G	T	M	-	-	-	L	L	G	-	-	-	-	L
B.US.89.SFMHS20.AF025763	M	R	V	K	G	I	R	K	N	C	Q	H	-	L	W	-	-	-	-	-	-	-	-	R	W	-	-	-	-	-	-	-	-	-	-	G	M	M	-	-	-	L	L	G	-	-	-	-	T
B.US.90.BORId9_4A9.EU576292	M	R	A	K	E	I	R	K	N	C	Q	R	-	L	W	-	-	-	-	-	-	-	-	R	W	-	-	-	-	-	-	-	-	-	-	G	T	M	-	-	-	L	L	G	-	-	-	-	M
B.US.90.US1.AY173952	M	R	V	K	G	I	K	K	T	Y	R	H	-	L	W	-	-	-	-	-	-	-	-	R	W	-	-	-	-	-	-	-	-	-	-	G	T	M	-	-	-	L	L	G	-	-	-	-	I
B.US.90.US2.AY173953	M	R	V	K	E	T	R	K	N	Y	Q	H	-	L	W	-	-	-	-	-	-	-	-	R	W	-	-	-	-	-	-	-	-	-	-	G	I	L	-	-	-	L	L	G	-	-	-	-	T
B.US.90.WEAU160_GHOSH.U21135	M	R	V	K	G	I	R	K	N	Y	Q	H	-	L	W	-	-	-	-	-	-	-	-	K	W	-	-	-	-	-	-	-	-	-	-	G	I	M	-	-	-	L	L	G	-	-	-	-	I
B.US.91.5048_91.AY835761	M	R	V	K	G	I	R	K	N	Y	Q	H	-	L	W	-	-	-	-	-	-	-	-	K	G	-	-	-	-	-	-	-	-	-	-	G	M	M	-	-	-	L	L	G	-	-	-	-	I
B.US.91.DH12_3.AF069140	M	R	V	M	G	I	R	K	N	Y	Q	H	-	L	W	-	-	-	-	-	-	-	-	K	G	-	-	-	-	-	-	-	-	-	-	G	T	L	-	-	-	L	L	G	-	-	-	-	I
B.US.91.HOBR0961_A10.GU331649	M	R	V	K	E	I	R	K	N	Y	Q	H	-	L	W	-	-	-	-	-	-	-	-	R	W	G	T	M	-	-	-	L	L	R	W	G	M	M	-	-	-	L	L	G	-	-	-	-	M
B.US.91.R3A.AY608577	M	R	V	K	G	I	R	R	N	C	Q	R	-	W	W	-	-	-	-	-	-	-	-	K	W	-	-	-	-	-	-	-	-	-	-	G	I	M	-	-	-	L	L	G	-	-	-	-	I
B.US.91.SUMA_TF1.JN944928	M	K	V	K	G	I	R	K	N	-	-	Y	-	F	W	-	-	-	-	-	-	-	-	R	W	-	-	-	-	-	-	-	-	-	-	G	I	L	-	-	-	L	L	G	-	-	-	-	M
B.US.92.92US657_1_301657_1.U04908	M	T	V	K	E	I	R	K	N	Y	Q	H	-	L	W	-	-	-	-	-	-	-	-	I	W	-	-	-	-	-	-	-	-	-	-	G	T	M	-	-	-	L	L	G	-	-	-	-	M
B.US.94.5082_94.AY835773	M	R	V	K	G	I	R	K	S	C	Q	H	-	L	W	-	-	-	-	-	-	-	-	R	W	-	-	-	-	-	-	-	-	-	-	G	M	M	-	-	-	L	L	G	-	-	-	-	I
B.US.94.6101.AY612855	M	R	A	K	E	M	R	K	S	C	Q	H	-	L	R	-	-	-	-	-	-	-	-	K	W	-	-	-	-	-	-	-	-	-	-	G	I	L	-	-	-	L	F	G	-	-	-	-	V
B.US.94.7165_18.AY835437	M	R	V	K	A	T	R	K	N	W	Q	R	-	L	W	-	-	-	-	-	-	-	-	W	R	-	-	-	-	-	-	-	-	-	W	G	T	M	-	-	-	L	L	G	-	-	-	-	M
B.US.94.94US_33931N.AY713410	M	R	A	K	G	I	R	K	N	W	Q	H	-	L	W	-	-	-	-	-	-	-	-	R	W	-	-	-	-	-	-	-	-	-	-	G	T	M	-	-	-	L	L	G	-	-	-	-	M
B.US.94.MACS4.DQ313246	M	T	A	K	E	I	R	K	N	Y	Q	H	-	L	W	-	-	-	-	-	-	-	-	K	G	-	-	-	-	-	-	-	-	-	-	G	T	L	-	-	-	L	L	G	-	-	-	-	M
B.US.94.PRB926_04_A9_4237.EU289197	-	R	V	M	E	I	R	K	N	Y	Q	H	-	-	-	-	-	-	-	-	-	-	-	-	-	-	-	-	-	-	-	L	W	R	W	G	T	M	-	-	-	L	L	G	-	-	-	-	M
B.US.95.1_95TC14.JQ609870	M	R	A	M	G	T	R	K	K	Y	Q	H	-	L	W	-	-	-	-	-	-	-	-	R	W	-	-	-	-	-	-	-	-	-	-	G	T	L	-	-	-	L	L	G	-	-	-	-	M
B.US.95.3988_25.AY835436	M	R	V	K	G	I	R	K	N	C	Q	H	-	L	W	-	-	-	-	-	-	-	-	I	W	-	-	-	-	-	-	-	-	-	-	G	T	M	-	-	-	L	L	G	-	-	-	-	I
B.US.95.5073_95.AY835768	M	R	V	K	E	I	R	K	N	Y	Q	H	-	L	W	-	-	-	-	-	-	-	-	R	W	G	-	-	-	-	-	-	-	T	M	L	T	M	-	-	-	L	L	G	-	-	-	-	I
B.US.95.5768_4.AY835435	M	R	V	K	G	I	K	K	N	Y	Q	H	-	W	W	-	-	-	-	-	-	-	-	R	W	-	-	-	-	-	-	-	-	-	-	G	M	M	-	-	-	I	F	G	-	-	-	-	L
B.US.95.6240_08_TA5_4622.EU289190	M	R	V	K	G	I	R	K	N	Y	Q	H	-	L	W	-	-	-	-	-	-	-	-	R	W	G	I	-	-	-	-	-	W	R	W	G	I	M	-	-	-	L	L	G	-	-	-	-	T
B.US.95.6535_3.AY835438	M	K	V	K	G	T	R	K	N	Y	Q	R	-	L	W	-	-	-	-	-	-	-	-	R	W	G	-	-	-	-	-	-	-	N	M	L	T	M	-	-	-	L	L	G	-	-	-	-	M
B.US.95.PRB931_06_TC3_4930.EU289198	M	R	V	K	G	I	R	K	N	Y	Q	H	-	L	W	-	-	-	-	-	-	-	-	R	W	-	-	-	-	-	-	-	-	-	-	G	I	M	-	-	-	L	L	G	-	-	-	-	M
B.US.95.USPI90770EI72y95091pcWG2B7.JN024303	M	R	V	K	E	I	K	R	N	Y	Q	H	-	L	W	-	-	-	-	-	-	-	-	K	W	-	-	-	-	-	-	-	-	-	-	G	I	L	-	-	-	L	V	G	-	-	-	-	M
B.US.96.1027_03.AY332237	M	R	V	M	G	I	R	K	N	Y	Q	Y	-	L	W	-	-	-	-	-	-	-	-	R	G	-	-	-	-	-	-	-	-	-	-	G	I	L	-	-	-	L	L	G	-	-	-	-	M
B.US.96.61792_03_p29.EU575474	M	R	V	K	G	I	R	M	N	W	R	H	-	L	W	-	-	-	-	-	-	-	-	K	W	-	-	-	-	-	-	-	-	-	-	G	T	M	-	-	-	L	L	G	-	-	-	-	M
B.US.96.6244_13_B5_4576.EU289191	M	T	V	K	G	I	R	K	N	Y	Q	H	-	L	W	-	-	-	-	-	-	-	-	K	W	-	-	-	-	-	-	-	-	-	-	G	I	M	-	-	-	L	L	G	-	-	-	-	I
B.US.96.62615_03_p10.EU575593	M	R	V	K	E	T	R	K	N	Y	Q	H	-	L	W	-	-	-	-	-	-	-	-	R	G	-	-	-	-	-	-	-	-	-	-	G	I	L	-	-	-	L	L	G	-	-	-	-	M
B.US.96.BG1168_1.AY835443	M	R	V	K	G	I	M	K	N	C	Q	H	-	L	W	-	-	-	-	-	-	-	-	R	W	-	-	-	-	-	-	-	-	-	-	G	I	M	-	-	-	L	L	G	-	-	-	-	I
B.US.96.C26_12_1BH.U84819	M	R	V	K	G	I	R	K	N	C	Q	H	-	L	W	-	-	-	-	-	-	-	-	K	G	-	-	-	-	-	-	-	-	-	-	G	I	L	-	-	-	L	L	G	-	-	-	-	I
B.US.96.USPI55751EI32y96071pcWG2B15.JN024428	M	R	V	K	G	I	M	K	N	C	Q	H	-	L	W	-	-	-	-	-	-	-	-	R	W	-	-	-	-	-	-	-	-	-	-	G	I	M	-	-	-	L	L	G	-	-	-	-	I
B.US.97.1006_08.AY331284	M	R	V	M	G	I	R	R	N	Y	Q	H	-	L	W	-	-	-	-	-	-	-	-	R	W	-	-	-	-	-	-	-	-	-	-	G	I	M	-	-	-	L	L	G	-	-	-	-	I
B.US.97.1018_06.AY331289	M	T	V	M	G	I	R	K	N	W	Q	H	-	L	W	-	-	-	-	-	-	-	-	R	W	-	-	-	-	-	-	-	-	-	-	G	M	M	-	-	-	L	L	G	-	-	-	-	M
B.US.97.1054_TC4_1499.EU289185	-	-	-	M	E	I	R	R	N	Y	Q	H	-	L	W	-	-	-	-	-	-	-	-	R	W	-	-	-	-	-	-	-	-	-	-	G	T	M	-	-	-	L	L	G	-	-	-	-	L
B.US.97.4012_C11.JN562755	M	R	V	K	G	T	R	K	N	Y	Q	Y	-	L	W	-	-	-	-	-	-	-	-	K	W	-	-	-	-	-	-	-	-	-	-	G	I	M	-	-	-	L	L	G	-	-	-	-	M
B.US.97.5002_P10.JN562786	M	R	V	K	G	I	K	R	N	Y	Q	G	-	W	W	-	-	-	-	-	-	-	-	R	W	-	-	-	-	-	-	-	-	-	-	G	M	M	-	-	-	L	L	G	-	-	-	-	I
B.US.97.5003_P33.JN562773	M	R	V	R	G	I	K	R	N	Y	Q	H	-	W	W	-	-	-	-	-	-	-	-	K	W	-	-	-	-	-	-	-	-	-	-	G	T	M	-	-	-	L	L	G	-	-	-	-	I
B.US.97.62357_14_D3_4589.EU289189	M	R	V	R	E	I	R	R	N	Y	Q	H	-	L	W	-	-	-	-	-	-	-	-	K	W	-	-	-	-	-	-	-	-	-	-	G	I	M	-	-	-	L	L	G	-	-	-	-	I
B.US.97.624708_SGA_D14.EF593200	M	R	V	K	G	I	M	R	N	Y	Q	H	-	L	W	-	-	-	-	-	-	-	-	R	W	-	-	-	-	-	-	-	-	-	-	G	I	M	-	-	-	L	L	G	-	-	-	-	M
B.US.97.6305404_SGA_TA3.EF593201	M	K	V	K	E	I	R	K	N	Y	Q	H	-	L	W	-	-	-	-	-	-	-	-	R	W	-	-	-	-	-	-	-	-	-	-	G	T	M	-	-	-	L	L	G	-	-	-	-	M
B.US.97.63358_p3_4013.EU289192	M	K	A	K	E	T	R	R	N	Y	Q	H	-	L	W	-	-	-	-	-	-	-	-	R	W	-	-	-	-	-	-	-	-	-	-	G	T	M	-	-	-	L	L	G	-	-	-	-	M
B.US.97.901009_SGA_B3.EF593204	M	R	V	K	E	T	K	K	N	Y	Q	H	-	L	W	-	-	-	-	-	-	-	-	R	W	-	-	-	-	-	-	-	-	-	-	G	T	M	-	-	-	L	L	G	-	-	-	-	M
B.US.97.9014_01_TB1_4769.EU289195	M	T	V	M	E	I	K	K	N	Y	Q	H	-	W	W	-	-	-	-	-	-	-	-	R	W	-	-	-	-	-	-	-	-	-	-	G	I	M	-	-	-	L	L	G	-	-	-	-	I
B.US.97.9019_03_p10.EU575850	M	K	V	K	G	I	R	K	S	C	R	H	-	L	W	-	-	-	-	-	-	-	-	R	W	-	-	-	-	-	-	-	-	-	-	G	T	M	-	-	-	L	L	G	-	-	-	-	M
B.US.97.9022_09_p10.EU575927	M	K	V	K	G	I	R	R	N	Y	Q	H	-	L	W	-	-	-	-	-	-	-	-	R	W	-	-	-	-	-	-	-	-	-	-	G	I	M	-	-	-	L	L	G	-	-	-	-	M
B.US.97.ACTDM580208A15.GU562033	M	K	A	K	G	I	R	K	N	Y	Q	H	-	L	W	-	-	-	-	-	-	-	-	R	W	-	-	-	-	-	-	-	-	-	-	G	I	M	-	-	-	L	L	G	-	-	-	-	M
B.US.97.CQLDR03A1.GU562058	M	R	V	K	E	I	R	K	N	C	Q	P	-	L	W	-	-	-	-	-	-	-	-	G	W	-	-	-	-	-	-	-	-	-	-	G	I	M	-	-	-	L	L	G	-	-	-	-	M
B.US.97.HTM319C1.GU562236	M	R	V	M	G	I	R	K	N	C	Q	H	-	L	W	-	-	-	-	-	-	-	-	R	W	-	-	-	-	-	-	-	-	-	-	G	T	M	-	-	-	L	L	G	-	-	-	-	L
B.US.97.M02_3_SW.U84854	M	R	V	K	G	I	R	K	N	Y	Q	H	-	W	W	-	-	-	-	-	-	-	-	W	R	-	-	-	-	-	-	-	-	-	W	G	M	M	-	-	-	L	L	G	-	-	-	-	M
B.US.97.PRB95604_SGA_A4.EF593232	M	R	A	T	G	M	R	K	N	Y	Q	Q	-	W	W	-	-	-	-	-	-	-	-	R	G	-	-	-	-	-	-	-	-	-	-	G	I	L	-	-	-	L	L	G	-	-	-	-	I
B.US.97.SS1196_1.AY835442	M	R	V	K	E	T	R	K	N	C	Q	N	-	L	W	-	-	-	-	-	-	-	-	K	G	-	-	-	-	-	-	-	-	-	-	G	T	L	-	-	-	L	L	G	-	-	-	-	I
B.US.97.ZP6248_07_3A1.JN400469	M	R	V	T	G	I	K	K	N	Y	Q	H	-	L	W	-	-	-	-	-	-	-	-	R	W	-	-	-	-	-	-	-	-	-	-	G	T	M	-	-	-	L	L	G	-	-	-	-	M
B.US.97.zp62995_p2.EF593304	M	R	A	K	G	I	R	K	N	Y	Q	Y	-	L	W	-	-	-	-	-	-	-	-	R	G	-	-	-	-	-	-	-	-	-	-	G	T	L	-	-	-	L	L	G	-	-	-	-	I
B.US.97.zp9024_p17.EF593311	M	R	V	K	G	I	R	R	N	Y	Q	H	-	L	W	-	-	-	-	-	-	-	-	R	W	G	-	-	-	-	-	-	-	T	T	L	T	M	-	-	-	L	L	G	-	-	-	-	M
B.US.98.1056_TA11_1826.EU289186	-	-	-	M	E	I	R	K	N	Y	Q	H	-	L	W	-	-	-	-	-	-	-	-	R	W	-	-	-	-	-	-	-	-	-	-	G	I	M	-	-	-	L	L	W	-	-	-	-	L
B.US.98.1058_08.AY331294	M	R	V	K	G	I	R	R	N	C	Q	H	-	S	W	-	-	-	-	-	-	-	-	R	W	G	-	-	-	-	-	-	-	T	T	L	T	M	-	-	-	L	L	G	-	-	-	-	I
B.US.98.1059_09_A4_1460.EU289188	M	R	V	T	E	I	R	K	N	-	-	Y	-	L	W	-	-	-	-	-	-	-	-	R	W	-	-	-	-	-	-	-	-	-	-	G	I	M	-	-	-	L	L	G	-	-	-	-	M
B.US.98.15384_1.DQ853463	M	K	V	K	E	T	R	R	N	Y	Q	H	-	L	W	-	-	-	-	-	-	-	-	R	W	-	-	-	-	-	-	-	-	-	-	G	T	M	-	-	-	L	L	G	-	-	-	-	M
B.US.98.902020_SGA_A11.EF593208	M	R	V	K	G	I	R	K	N	-	-	Y	-	W	W	-	-	-	-	-	-	-	-	K	W	-	-	-	-	-	-	-	-	-	-	G	T	L	-	-	-	L	L	G	-	-	-	-	M
B.US.98.9021_14_B2_4571.EU289196	M	R	V	K	G	I	R	K	N	C	Q	Q	-	H	L	-	-	-	-	-	-	-	-	W	R	-	-	-	-	-	-	-	-	-	W	G	T	M	-	-	-	L	L	G	-	-	-	-	I
B.US.98.9026_07_p16.EU576016	M	K	V	K	G	I	R	K	N	Y	Q	H	-	W	W	-	-	-	-	-	-	-	-	R	G	-	-	-	-	-	-	-	-	-	-	G	I	L	-	-	-	L	L	G	-	-	-	-	I
B.US.98.9032_08_B33.EU576141	M	R	V	M	E	I	R	R	N	C	Q	H	-	L	W	-	-	-	-	-	-	-	-	R	G	-	-	-	-	-	-	-	-	-	-	G	I	L	-	-	-	L	L	G	-	-	-	-	I
B.US.98.98USHVTN1925c1.AY560107	M	T	V	K	G	I	R	K	N	Y	Q	H	-	L	W	-	-	-	-	-	-	-	-	K	W	-	-	-	-	-	-	-	-	-	-	G	M	M	-	-	-	L	L	G	-	-	-	-	M
B.US.98.98USHVTN3605c9.AY560108	M	R	V	K	G	T	R	R	N	Y	Q	H	-	L	G	-	-	-	-	-	-	-	-	I	W	-	-	-	-	-	-	-	-	-	-	G	A	L	-	-	-	F	L	G	-	-	-	-	-
B.US.98.98USHVTN8229c6.AY560109	M	K	A	K	G	T	R	K	N	Y	Q	H	-	L	W	-	-	-	-	-	-	-	-	R	G	-	-	-	-	-	-	-	-	-	-	G	I	M	-	-	-	L	L	G	-	-	-	-	M
B.US.98.98USHVTN941c1.AY560110	M	K	V	K	E	T	R	R	N	Y	Q	H	-	L	W	-	-	-	-	-	-	-	-	T	W	-	-	-	-	-	-	-	-	-	-	G	T	M	-	-	-	L	L	G	-	-	-	-	M
B.US.98.AC10_29.AY835446	M	R	V	R	E	T	R	K	N	Y	Q	H	-	L	W	-	-	-	-	-	-	-	-	W	K	-	-	-	-	-	-	-	-	-	W	G	M	M	-	-	-	L	L	G	-	-	-	-	M
B.US.98.ACT54869022A2.GU562001	M	R	V	K	G	I	R	K	N	Y	Q	H	-	W	W	-	-	-	-	-	-	-	-	R	G	-	-	-	-	-	-	-	-	-	-	G	T	L	-	-	-	L	L	G	-	-	-	-	M
B.US.98.HDNDRPI001B10.GU562080	M	R	V	T	G	I	R	K	S	C	Q	N	-	L	W	-	-	-	-	-	-	-	-	R	G	-	-	-	-	-	-	-	-	-	-	G	I	L	-	-	-	L	L	G	-	-	-	-	I
B.US.98.WC3_0498_4.EF175212	M	K	V	K	E	I	R	K	N	Y	Q	H	-	L	W	-	-	-	-	-	-	-	-	R	W	-	-	-	-	-	-	-	-	-	-	G	I	M	-	-	-	L	L	G	-	-	-	M	L
B.US.98.Z02_C6.EF593282	M	R	V	K	G	I	M	K	N	Y	Q	H	-	L	W	-	-	-	-	-	-	-	-	K	W	-	-	-	-	-	-	-	-	-	-	G	T	M	-	-	-	L	L	G	-	-	-	-	I
B.US.98.Z03_B10.EU577426	M	K	V	K	G	I	R	K	N	Y	Q	H	-	L	W	-	-	-	-	-	-	-	-	W	R	-	-	-	-	-	-	-	-	-	W	G	T	M	-	-	-	L	L	G	-	-	-	-	M
B.US.98.Z05_D6.EF593284	M	R	V	M	G	I	R	K	N	C	Q	H	-	L	W	-	-	-	-	-	-	-	-	R	G	-	-	-	-	-	-	-	-	-	-	G	I	L	-	-	-	L	L	G	-	-	-	-	M
B.US.98.zp9023_p5.EF593310	M	R	V	R	A	M	K	K	N	Y	Q	H	-	L	W	-	-	-	-	-	-	-	-	R	G	-	-	-	-	-	-	-	-	-	-	G	I	L	-	-	-	L	L	G	-	-	-	-	M
B.US.98.zp9025_p9.EF593312	M	R	V	T	G	I	R	R	N	C	Q	R	-	L	W	-	-	-	-	-	-	-	-	K	W	-	-	-	-	-	-	-	-	-	-	G	T	L	-	-	-	L	L	G	-	-	-	-	M
B.US.98.zp9028_p5.EF593314	M	R	V	M	E	T	W	K	N	Y	Q	H	-	L	W	-	-	-	-	-	-	-	-	R	W	-	-	-	-	-	-	-	-	-	-	G	I	M	-	-	-	L	L	G	-	-	-	-	I
B.US.98.zp9030_p19.EF593316	M	R	V	R	G	I	R	K	N	Y	Q	-	-	L	W	-	-	-	-	-	-	-	-	K	W	-	-	-	-	-	-	-	-	-	-	G	A	L	-	-	-	F	I	G	-	-	-	-	M
B.US.98.zp9033_p5.EF593318	M	R	A	K	E	M	R	K	N	W	Q	H	-	L	W	-	-	-	-	-	-	-	-	R	G	-	-	-	-	-	-	-	-	-	-	G	I	L	-	-	-	I	L	G	-	-	-	-	I
B.US.99.10017SP14_10_73_PRO.JN786786	M	R	V	K	G	I	R	K	N	C	Q	R	-	L	W	-	-	-	-	-	-	-	-	K	W	-	-	-	-	-	-	-	-	-	-	G	M	M	-	-	-	L	L	G	-	-	-	-	M
B.US.99.12008_09_A7.EU575441	M	R	V	M	E	I	R	R	N	Y	Q	L	-	L	W	-	-	-	-	-	-	-	-	K	G	-	-	-	-	-	-	-	-	-	-	G	I	L	-	-	-	L	L	G	-	-	-	-	M
B.US.99.169_1999.JN599165	M	R	V	T	G	I	R	K	N	Y	Q	Q	-	C	W	-	-	-	-	-	-	-	-	K	W	-	-	-	-	-	-	-	-	-	-	G	T	L	-	-	-	L	L	G	-	-	-	-	M
B.US.99.18_99TA3.JQ610043	M	R	V	K	G	I	R	K	N	W	Q	R	-	L	W	-	-	-	-	-	-	-	-	T	W	-	-	-	-	-	-	-	-	-	-	G	T	M	-	-	-	L	F	G	-	-	-	-	L
B.US.99.4030_C11.JN562762	M	R	V	K	E	I	R	K	N	Y	Q	H	-	L	W	-	-	-	-	-	-	-	-	R	W	-	-	-	-	-	-	-	-	-	-	G	T	M	-	-	-	L	L	G	-	-	-	-	M
B.US.99.7766SP15_39_41_EPI.JN786752	M	R	V	K	G	I	R	K	S	Y	Q	H	-	L	W	-	-	-	-	-	-	-	-	K	W	-	-	-	-	-	-	-	-	-	-	G	T	M	-	-	-	L	L	G	-	-	-	-	I
B.US.99.907712_SGA_TA1.EF593212	M	R	V	R	A	M	R	K	N	Y	Q	H	-	W	W	-	-	-	-	-	-	-	-	R	G	-	-	-	-	-	-	-	-	-	-	G	I	L	-	-	-	L	L	G	-	-	-	-	M
B.US.99.9079_09_TA10.EU576268	M	R	V	K	G	I	R	K	N	Y	Q	H	-	W	W	-	-	-	-	-	-	-	-	W	R	-	-	-	-	-	-	-	-	-	W	G	T	M	-	-	-	L	L	G	-	-	-	-	I
B.US.99.AD17_3C_TA4.GU331247	M	R	V	R	G	I	R	K	N	Y	W	H	-	W	G	-	-	-	-	-	-	-	-	R	W	G	I	-	-	-	-	-	W	R	W	G	M	M	-	-	-	L	L	G	-	-	-	-	M
B.US.99.CA110_SP14_27_1.JN786831	M	K	V	T	G	I	R	K	N	Y	Q	Q	-	-	W	-	-	-	-	-	-	-	-	K	W	-	-	-	-	-	-	-	-	-	-	G	I	M	-	-	-	L	F	W	-	-	-	-	L
B.US.99.HIV_US_BID_V5239_1999.JQ403100	M	R	V	K	G	I	R	R	N	C	Q	H	-	W	W	-	-	-	-	-	-	-	-	R	W	-	-	-	-	-	-	-	-	-	-	G	T	M	-	-	-	L	L	G	-	-	-	-	M
B.US.99.PRB957_06_A13.EU576617	M	R	V	K	G	I	R	K	N	Y	Q	H	-	L	W	-	-	-	-	-	-	-	-	R	W	G	T	M	-	-	-	-	L	R	W	G	I	M	-	-	-	L	L	G	-	-	-	-	M
B.US.99.PRB959_03.AY331296	M	R	V	M	G	I	K	R	N	Y	Q	H	-	L	W	-	-	-	-	-	-	-	-	K	E	-	-	-	-	-	-	-	-	-	-	G	I	L	-	-	-	L	L	G	-	-	-	-	M
B.US.99.Z10_B13.EU577469	M	K	V	M	G	I	R	K	N	Y	P	H	-	L	W	-	-	-	-	-	-	-	-	R	G	-	-	-	-	-	-	-	-	-	-	G	T	L	-	-	-	L	L	G	-	-	-	-	M
B.US.99.Z13_G7.EF593286	M	R	A	T	E	I	K	K	-	-	-	N	-	F	W	-	-	-	-	-	-	-	-	R	W	-	-	-	-	-	-	-	-	-	-	G	T	M	-	-	-	L	L	G	-	-	-	-	L
B.US.99.zp12007_p27.EF593300	M	R	V	K	E	I	K	K	N	C	Q	L	-	L	W	-	-	-	-	-	-	-	-	K	G	-	-	-	-	-	-	-	-	-	-	G	T	L	-	-	-	L	L	G	-	-	-	-	I
B.US.x.108048_002.JQ085297	M	R	A	R	E	I	R	M	N	Y	Q	N	-	L	W	-	-	-	-	-	-	-	-	R	W	-	-	-	-	-	-	-	-	-	-	G	T	L	-	-	-	L	F	G	-	-	-	-	I
B.US.x.108060.GQ153937	M	K	V	K	G	I	K	K	S	C	Q	H	-	L	W	-	-	-	-	-	-	-	-	K	W	-	-	-	-	-	-	-	-	-	-	G	I	L	-	-	-	L	L	G	-	-	-	-	M
B.US.x.108069_005.JQ085295	M	K	V	K	E	I	R	K	S	C	R	L	-	L	W	-	-	-	-	-	-	-	-	R	W	-	-	-	-	-	-	-	-	-	-	G	T	M	-	-	-	L	L	G	-	-	-	-	M
B.US.x.109_24.FJ798397	M	R	V	K	G	I	R	K	N	Y	Q	H	-	L	W	-	-	-	-	-	-	-	-	K	G	G	I	-	-	-	-	-	W	K	W	G	I	M	-	-	-	L	L	G	-	-	-	-	M
B.US.x.1229I.FJ469685	M	R	V	K	E	T	R	K	N	Y	Q	H	-	L	W	-	-	-	-	-	-	-	-	R	G	-	-	-	-	-	-	-	-	-	-	G	T	L	-	-	-	L	L	G	-	-	-	-	I
B.US.x.135_10.FJ798416	M	K	V	K	E	I	R	K	N	Y	Q	H	-	W	W	-	-	-	-	-	-	-	-	T	W	-	-	-	-	-	-	-	-	-	-	G	T	M	-	-	-	L	L	G	-	-	-	-	L
B.US.x.172297_028.JQ085287	M	R	V	T	G	I	R	K	N	C	Q	H	-	W	W	-	-	-	-	-	-	-	-	K	E	-	-	-	-	-	-	-	-	-	-	G	I	L	-	-	-	L	L	G	-	-	-	-	M
B.US.x.172946_025.JQ085289	M	R	V	K	G	I	R	K	N	C	Q	H	-	L	W	-	-	-	-	-	-	-	-	R	W	-	-	-	-	-	-	-	-	-	-	G	M	M	-	-	-	L	L	G	-	-	-	-	M
B.US.x.172976_032.JQ085293	M	R	V	T	E	I	R	R	N	C	Q	H	-	W	W	-	-	-	-	-	-	-	-	R	W	-	-	-	-	-	-	-	-	-	-	G	I	L	-	-	-	L	L	G	-	-	-	-	T
B.US.x.546BMB4_546BM_B4.AF217150	M	R	V	K	E	I	R	K	N	Y	-	W	-	L	W	-	-	-	-	-	-	-	-	R	G	-	-	-	-	-	-	-	-	-	-	G	T	L	-	-	-	L	L	G	-	-	-	-	M
B.US.x.7047C_c01.AY842786	M	R	V	K	E	T	R	K	N	Y	Q	H	-	L	W	-	-	-	-	-	-	-	-	R	G	G	I	-	-	-	-	-	W	R	W	G	I	M	-	-	-	L	L	G	-	-	-	-	M
B.US.x.7069C_c02.AY842808	M	R	V	K	E	T	M	K	N	Y	Q	H	-	L	W	-	-	-	-	-	-	-	-	R	W	-	-	-	-	-	-	-	-	-	-	G	M	M	-	-	-	L	F	G	-	-	-	-	M
B.US.x.7120C_c01.AY842824	M	K	V	K	E	T	R	K	I	C	Q	H	-	F	W	-	-	-	-	-	-	-	-	R	W	-	-	-	-	-	-	-	-	-	-	G	T	M	-	-	-	L	L	G	-	-	-	-	M
B.US.x.AC160_T9_Day_1034_Dom.EU616649	M	R	V	M	G	T	K	K	N	C	W	H	-	L	R	-	-	-	-	-	-	-	-	-	-	-	-	-	-	-	-	-	-	-	-	G	I	L	-	-	-	L	L	G	-	-	-	-	M
B.US.x.AC_04_0_Days_Consen_fa.DQ127534	M	R	A	R	G	M	K	R	N	W	Q	D	-	L	W	-	-	-	-	-	-	-	-	R	G	-	-	-	-	-	-	-	-	-	-	G	I	L	-	-	-	L	L	G	-	-	-	-	I
B.US.x.AC_16_0_Days_Consen_fa.DQ127537	M	R	V	R	G	I	R	K	N	Y	Q	R	-	L	W	-	-	-	-	-	-	-	-	R	W	-	-	-	-	-	-	-	-	-	-	G	M	M	-	-	-	L	L	G	-	-	-	-	M
B.US.x.AC_59_41_Days_Seq1_fa.DQ127548	M	R	V	K	G	I	R	K	S	W	Q	L	-	L	W	-	-	-	-	-	-	-	-	R	W	-	-	-	-	-	-	-	-	-	-	G	M	M	-	-	-	L	L	G	-	-	-	-	L
B.US.x.AD3.v6.AF219627	M	R	V	K	G	I	R	R	N	Y	Q	H	-	L	W	-	-	-	-	-	-	-	-	R	W	-	-	-	-	-	-	-	-	-	-	G	T	M	-	-	-	L	L	G	-	-	-	-	M
B.US.x.BRVA.M21098	M	R	V	K	G	I	K	K	N	Y	Q	H	-	L	W	-	-	-	-	-	-	-	-	R	W	-	-	-	-	-	-	-	-	-	G	G	M	M	-	-	-	L	L	G	-	-	-	-	I
B.US.x.CR0036W.FJ469690	M	R	V	K	G	I	R	R	N	Y	Q	H	-	-	W	-	-	-	-	-	-	-	-	R	W	-	-	-	-	-	-	-	-	-	-	G	I	L	-	-	-	L	L	G	-	-	-	M	L
B.US.x.CR0050Z.FJ469692	M	K	V	K	G	I	R	K	N	Y	Q	H	-	L	W	-	-	-	-	-	-	-	-	R	W	-	-	-	-	-	-	-	-	-	-	G	T	M	-	-	-	L	L	G	-	-	-	-	M
B.US.x.CR0059T.FJ469694	M	K	V	K	E	I	R	K	N	C	-	-	-	W	W	-	-	-	-	-	-	-	-	K	W	-	-	-	-	-	-	-	-	-	-	G	I	M	-	-	-	L	L	G	-	-	-	-	M
B.US.x.CR0127W.FJ469699	M	R	V	K	G	I	R	K	N	C	Q	H	-	L	W	-	-	-	-	-	-	-	-	R	W	-	-	-	-	-	-	-	-	-	-	G	I	L	-	-	-	L	L	G	-	-	-	-	I
B.US.x.CR0164U.FJ469702	M	R	V	M	E	T	K	K	N	Y	Q	H	-	L	W	-	-	-	-	-	-	-	-	R	W	-	-	-	-	-	-	-	-	-	-	G	I	M	-	-	-	L	L	G	-	-	-	-	M
B.US.x.CR0192W.FJ469704	M	R	V	K	E	I	R	K	P	W	R	R	-	L	W	-	-	-	-	-	-	-	-	R	W	-	-	-	-	-	-	-	-	-	-	G	T	M	-	-	-	L	L	G	-	-	-	-	M
B.US.x.CR0206U.FJ469705	M	R	V	M	G	I	K	R	N	Y	Q	H	-	W	W	-	-	-	-	-	-	-	-	R	G	-	-	-	-	-	-	-	-	-	-	G	T	L	-	-	-	L	L	G	-	-	-	-	M
B.US.x.CR0234.FJ469711	M	R	V	K	G	I	R	K	N	Y	Q	H	-	W	W	-	-	-	-	-	-	-	-	R	W	-	-	-	-	-	-	-	-	-	-	G	M	M	-	-	-	L	L	G	-	-	-	-	M
B.US.x.CR0248X.FJ469712	-	R	V	M	E	I	W	K	N	Y	Q	P	-	-	W	-	-	-	-	-	-	-	-	R	W	-	-	-	-	-	-	-	-	-	-	G	A	L	-	-	-	F	L	G	-	-	-	-	M
B.US.x.CR0317N.FJ469719	M	R	V	K	G	I	R	R	N	Y	Q	H	-	L	W	-	-	-	-	-	-	-	-	W	K	-	-	-	-	-	-	-	-	-	W	G	I	M	-	-	-	L	L	G	-	-	-	-	T
B.US.x.CR0382N.FJ469725	M	R	V	K	G	I	R	K	S	Y	Q	H	-	L	W	-	-	-	-	-	-	-	-	K	W	-	-	-	-	-	-	-	-	-	-	G	G	M	-	-	-	M	L	L	-	-	-	G	M
B.US.x.CR0413T.FJ469726	M	R	V	K	E	I	R	K	N	Y	Q	H	-	S	W	-	-	-	-	-	-	-	-	K	W	G	T	L	-	-	-	-	L	Q	W	G	T	M	-	-	-	L	L	G	-	-	-	-	M
B.US.x.DS_br_13.EU850430	M	R	V	K	G	I	K	R	N	Y	Q	R	-	L	W	-	-	-	-	-	-	-	-	R	W	-	-	-	-	-	-	-	-	-	-	G	I	M	-	-	-	L	L	G	-	-	-	-	M
B.US.x.E7538TOB8U.GU728304	M	R	V	M	G	T	R	K	N	C	Q	H	-	L	W	-	-	-	-	-	-	-	-	R	W	-	-	-	-	-	-	-	-	-	-	G	I	M	-	-	-	L	L	G	-	-	-	-	M
B.US.x.F703.DQ886031	M	R	V	K	E	I	R	R	N	Y	Q	H	-	L	W	-	-	-	-	-	-	-	-	R	W	-	-	-	-	-	-	-	-	-	-	G	T	M	-	-	-	L	L	G	-	-	-	-	I
B.US.x.F710.FJ469729	M	R	V	K	G	I	R	K	N	Y	Q	H	-	L	W	-	-	-	-	-	-	-	-	K	W	-	-	-	-	-	-	-	-	-	-	G	T	M	-	-	-	L	L	G	-	-	-	-	M
B.US.x.F7174.DQ886032	M	R	V	K	G	I	R	R	S	Y	Q	D	-	L	W	-	-	-	-	-	-	-	-	R	W	-	-	-	-	-	-	-	-	-	-	G	I	T	-	-	-	L	L	G	-	-	-	-	M
B.US.x.F7204.DQ886033	M	K	V	M	E	I	R	K	N	Y	Q	H	-	L	W	-	-	-	-	-	-	-	-	R	W	-	-	-	-	-	-	-	-	-	-	G	T	M	-	-	-	L	L	G	-	-	-	-	M
B.US.x.H0002GH.DQ222211	M	R	V	K	E	I	R	R	N	Y	R	H	-	L	W	-	-	-	-	-	-	-	-	R	W	-	-	-	-	-	-	-	-	-	-	G	T	M	-	-	-	L	L	G	-	-	-	-	I
B.US.x.HCPI_02_01.GU367407	M	R	A	R	E	I	M	K	N	Y	Q	H	-	L	W	-	-	-	-	-	-	-	-	R	W	-	-	-	-	-	-	-	-	-	-	G	I	M	-	-	-	L	L	G	-	-	-	-	M
B.US.x.HCPI_06_01.GU367408	M	R	V	R	G	I	R	K	N	Y	Q	H	-	L	W	-	-	-	-	-	-	-	-	R	W	-	-	-	-	-	-	-	-	-	-	G	I	M	-	-	-	L	L	G	-	-	-	-	M
B.US.x.HCPI_12_01.GU367399	M	R	V	K	V	I	R	R	S	C	L	H	-	L	W	-	-	-	-	-	-	-	-	K	G	-	-	-	-	-	-	-	-	-	-	G	I	M	-	-	-	L	L	G	-	-	-	-	M
B.US.x.HCPI_15_02.GU367403	M	R	V	K	G	T	R	K	N	Y	Q	H	-	L	W	-	-	-	-	-	-	-	-	R	W	G	-	-	-	-	-	-	-	T	M	L	T	M	-	-	-	L	L	G	-	-	-	-	M
B.US.x.J4540TOB8U.GU728322	M	K	V	K	G	T	K	K	N	Y	Q	H	-	W	W	-	-	-	-	-	-	-	-	R	W	-	-	-	-	-	-	-	-	-	-	G	T	M	-	-	-	L	L	G	-	-	-	-	M
B.US.x.JHU559_FDC_ccG2S.EF440778	M	K	V	K	E	T	R	K	N	Y	Q	H	-	L	W	-	-	-	-	-	-	-	-	T	W	-	-	-	-	-	-	-	-	-	-	G	T	M	-	-	-	L	L	G	-	-	-	-	M
B.US.x.L3516TOB8U.GU728392	M	R	V	K	E	T	R	K	N	Y	Q	H	-	L	W	-	-	-	-	-	-	-	-	K	W	-	-	-	-	-	-	-	-	-	-	G	M	M	-	-	-	L	L	G	-	-	-	-	M
B.US.x.L8146.DQ886034	M	R	V	K	G	T	R	R	N	Y	Q	H	-	W	W	-	-	-	-	-	-	-	-	R	W	-	-	-	-	-	-	-	-	-	-	G	T	M	-	-	-	L	L	G	-	-	-	-	L
B.US.x.L8185.DQ886036	M	R	V	T	G	M	R	K	N	C	Q	H	-	W	W	-	-	-	-	-	-	-	-	R	G	-	-	-	-	-	-	-	-	-	-	G	T	L	-	-	-	L	L	G	-	-	-	-	M
B.US.x.L8188.FJ469744	M	R	V	K	G	I	K	K	S	C	Q	N	-	L	W	-	-	-	-	-	-	-	-	G	W	G	I	M	-	-	-	L	W	K	W	G	I	M	-	-	-	L	L	G	-	-	-	-	I
B.US.x.L896.FJ469750	M	R	V	T	G	I	W	K	S	C	R	H	-	L	W	-	-	-	-	-	-	-	-	R	W	-	-	-	-	-	-	-	-	-	-	G	I	L	-	-	-	L	L	G	-	-	-	-	M
B.US.x.Macs1_SPLN_15.FJ687543	M	R	V	K	E	-	-	-	K	Y	Q	H	-	L	W	-	-	-	-	-	-	-	-	R	W	G	W	-	-	-	-	-	-	R	W	G	T	M	-	-	-	L	L	G	-	-	-	-	M
B.US.x.Macs3ln8.JN002043	M	R	V	K	E	K	-	-	-	Y	Q	H	-	L	W	-	-	-	-	-	-	-	-	R	W	G	W	-	-	-	-	-	-	R	W	G	T	M	-	-	-	L	L	G	-	-	-	-	M
B.US.x.NC7.AF049495	M	R	V	K	E	-	-	-	N	Y	Q	H	-	L	W	-	-	-	-	-	-	-	-	R	W	G	W	-	-	-	-	-	-	K	W	G	I	M	-	-	-	L	L	G	-	-	-	-	M
B.US.x.NCQ.FJ469752	M	R	V	K	G	T	R	K	N	Y	Q	R	-	W	W	-	-	-	-	-	-	-	-	T	W	-	-	-	-	-	-	-	-	-	-	G	T	L	-	-	-	L	L	G	-	-	-	-	M
B.US.x.O9574TOB8U.GU728189	M	R	V	K	G	I	R	K	N	Y	R	H	-	L	W	-	-	-	-	-	-	-	-	R	W	-	-	-	-	-	-	-	-	-	-	G	T	M	-	-	-	L	L	G	-	-	-	-	M
B.US.x.PRLS17.FJ469761	M	R	V	T	E	I	R	K	N	C	Q	H	-	L	W	-	-	-	-	-	-	-	-	R	W	-	-	-	-	-	-	-	-	-	-	G	I	M	-	-	-	L	L	G	-	-	-	-	M
B.US.x.PRLS19.FJ469763	M	R	V	K	G	I	K	K	N	Y	Q	H	-	L	W	-	-	-	-	-	-	-	-	R	W	-	-	-	-	-	-	-	-	-	-	G	I	M	-	-	-	L	L	G	-	-	-	-	M
B.US.x.PRLS28.FJ469766	M	R	V	K	E	I	R	K	N	Y	Q	R	-	L	W	-	-	-	-	-	-	-	-	R	R	-	-	-	-	-	-	-	-	-	-	G	T	M	-	-	-	L	L	G	-	-	-	-	M
B.US.x.Progressor_6.EU807762	M	R	V	T	G	I	R	R	N	Y	Q	H	-	L	W	-	-	-	-	-	-	-	-	R	W	G	I	-	-	-	-	-	L	R	W	G	M	M	-	-	-	L	L	G	-	-	-	-	M
B.US.x.SF128.M95292	M	K	V	K	E	T	R	K	N	C	R	H	-	W	W	-	-	-	-	-	-	-	-	K	W	-	-	-	-	-	-	-	-	-	-	G	I	M	-	-	-	L	L	G	-	-	-	-	M
B.US.x.SH8127.FJ469767	M	R	A	R	E	I	K	K	N	C	Q	H	-	L	W	-	-	-	-	-	-	-	-	R	E	G	T	L	-	-	-	-	L	R	W	G	T	M	-	-	-	L	L	G	-	-	-	-	M
B.US.x.SH8183.FJ469768	M	R	V	R	G	I	R	K	N	Y	Q	H	-	L	W	-	-	-	-	-	-	-	-	R	G	-	-	-	-	-	-	-	-	-	-	G	T	L	-	-	-	L	L	G	-	-	-	-	I
B.US.x.SH8229.FJ469769	M	I	V	K	E	T	R	K	N	Y	Q	H	-	L	W	-	-	-	-	-	-	-	-	K	W	G	-	-	-	-	-	-	-	T	R	L	M	M	-	-	-	L	L	G	-	-	-	-	M
B.US.x.SH8241.FJ469771	M	R	A	K	G	T	K	K	N	Y	Q	H	-	L	W	-	-	-	-	-	-	-	-	R	W	-	-	-	-	-	-	-	-	-	-	G	T	M	-	-	-	L	L	G	-	-	-	-	T
B.US.x.T5570TOB8U.GU728030	M	R	V	K	G	I	R	K	N	C	Q	N	-	L	W	-	-	-	-	-	-	-	-	R	W	-	-	-	-	-	-	-	-	-	-	G	L	L	-	-	-	L	F	G	-	-	-	-	M
B.US.x.TYBE.AY189526	M	R	V	R	E	I	M	R	N	Y	P	N	-	L	W	-	-	-	-	-	-	-	-	R	G	-	-	-	-	-	-	-	-	-	-	G	I	L	-	-	-	L	L	G	-	-	-	-	I
B.US.x.X5515TOB8U.GU728181	M	R	V	R	G	I	K	K	I	Y	Q	H	-	S	L	-	-	-	-	-	-	-	-	W	R	-	-	-	-	-	-	-	-	-	W	G	M	M	-	-	-	L	L	G	-	-	-	-	T
B.US.x.s33_d39_c31.EU604640	M	R	V	R	G	I	R	K	N	Y	Q	D	-	F	W	-	-	-	-	-	-	-	-	R	W	-	-	-	-	-	-	-	-	-	-	G	I	M	-	-	-	L	L	G	-	-	-	-	M
B.US.x.s35_d0_c23.EU604556	M	R	V	M	E	I	R	K	N	C	Q	H	-	S	W	-	-	-	-	-	-	-	-	W	K	-	-	-	-	-	-	-	-	-	W	G	M	M	-	-	-	L	L	G	-	-	-	-	M
B.US.x.sample_C_BID_D617.JX503075	M	K	V	K	G	I	R	K	N	Y	Q	P	-	L	W	-	-	-	-	-	-	-	-	K	W	-	-	-	-	-	-	-	-	-	-	G	I	M	-	-	-	L	L	G	-	-	-	-	M
B.UY.01.01UYTRA1179.AY781127	M	R	A	R	G	I	R	K	N	C	Q	H	-	L	W	-	-	-	-	-	-	-	-	R	W	-	-	-	-	-	-	-	-	-	-	G	I	M	-	-	-	L	L	G	-	-	-	-	M
B.UY.02.02UY_TSU1290.JN235958	M	R	A	K	G	I	R	K	N	Y	Q	L	-	L	W	-	-	-	-	-	-	-	-	R	W	-	-	-	-	-	-	-	-	-	-	G	T	M	-	-	-	L	L	G	-	-	-	-	M
B.YE.02.02YE507.AY795904	M	R	V	M	K	T	R	R	N	W	Q	H	-	L	W	-	-	-	-	-	-	-	-	K	W	-	-	-	-	-	-	-	-	-	-	G	V	L	-	-	-	L	L	G	-	-	-	-	M
B.YE.02.02YE508.AY795905	M	R	V	M	E	T	R	R	N	W	Q	H	-	L	W	-	-	-	-	-	-	-	-	R	W	-	-	-	-	-	-	-	-	-	-	G	T	M	-	-	-	L	L	G	-	-	-	-	M
B.ZA.02.TV1057.KJ948660	M	R	V	K	G	T	R	K	N	Y	-	-	-	L	W	-	-	-	R	W	G	I	W	R	W	-	-	-	-	-	-	-	-	-	-	G	I	L	-	-	-	L	L	G	-	-	-	-	I
B.ZA.03.03ZAPS045MB2.DQ396398	M	R	V	K	G	I	W	N	N	C	Q	H	-	L	W	-	-	-	-	-	-	-	-	R	W	-	-	-	-	-	-	-	-	-	-	G	T	M	-	-	-	L	L	G	-	-	-	-	M
B.ZA.09.21231341.HQ595755	M	R	V	E	G	M	R	K	N	Y	Q	N	-	L	W	-	-	-	-	-	-	-	-	R	W	-	-	-	-	-	-	-	-	-	-	G	M	M	-	-	-	L	L	G	-	-	-	-	I
B.ZA.09.MSM071.KF725915	M	T	V	K	E	I	R	R	N	Y	Q	H	-	L	W	-	-	-	-	-	-	-	-	K	W	-	-	-	-	-	-	-	-	-	-	G	T	M	-	-	-	L	L	G	-	-	-	-	L
B.ZA.09.MSM082.KF725918	M	K	V	R	G	T	R	R	N	Y	Q	H	-	L	W	-	-	-	-	-	-	-	-	R	W	-	-	-	-	-	-	-	-	-	-	G	T	M	-	-	-	L	L	G	-	-	-	-	M
B.ZA.10.MSM186.KF725946	M	K	V	R	G	I	K	R	N	C	Q	H	-	L	W	-	-	-	-	-	-	-	-	R	W	-	-	-	-	-	-	-	-	-	-	G	T	M	-	-	-	L	L	G	-	-	-	-	M
B.ZA.10.MSM249.KF725977	M	R	V	K	G	I	R	K	N	C	Q	N	-	F	W	-	-	-	-	-	-	-	-	R	W	-	-	-	-	-	-	-	-	-	-	G	T	L	-	-	-	L	L	G	-	-	-	-	M
B.ZA.10.MSM255.KF725981	M	K	A	K	E	I	R	K	N	C	-	-	-	L	W	-	-	-	-	-	-	-	-	R	W	-	-	-	-	-	-	-	-	-	-	G	M	M	-	-	-	L	L	G	-	-	-	-	M
B.ZA.10.MSM256.KF725982	M	R	V	K	G	I	M	K	N	W	Q	N	-	W	W	-	-	-	-	-	-	-	-	K	G	-	-	-	-	-	-	-	-	-	-	G	I	L	-	-	-	L	L	G	-	-	-	-	I
B.ZA.10.MSM262.KF725985	T	R	V	M	E	T	R	R	N	C	Q	H	-	L	W	-	-	-	-	-	-	-	-	R	W	-	-	-	-	-	-	-	-	-	-	G	I	M	-	-	-	L	L	G	-	-	-	-	M
B.ZA.10.MSM263.KF725986	M	R	V	K	G	M	R	K	N	-	-	Y	-	A	W	-	-	-	-	-	-	-	-	R	W	-	-	-	-	-	-	-	-	-	-	G	T	L	-	-	-	L	L	G	-	-	-	-	M
B.ZA.10.MSM265.KF725988	M	R	V	K	G	I	R	K	N	Y	Q	N	-	L	W	-	-	-	-	-	-	-	-	R	W	-	-	-	-	-	-	-	-	-	-	G	I	M	-	-	-	L	L	G	-	-	-	-	L
B.ZA.10.MSM284.KF726002	M	K	V	R	E	I	W	K	K	C	Q	H	-	L	W	-	-	-	-	-	-	-	-	G	W	-	-	-	-	-	-	-	-	-	-	G	T	L	-	-	-	L	L	G	-	-	-	-	M
B.ZA.10.MSM285.KF726003	M	K	A	K	G	I	R	R	N	Y	Q	H	-	W	W	-	-	-	-	-	-	-	-	G	G	-	-	-	-	-	-	-	-	-	-	G	I	L	-	-	-	L	L	G	-	-	-	-	M
B.ZA.10.MSM286.KF726004	M	K	V	K	G	M	R	K	N	C	Q	R	-	L	W	-	-	-	-	-	-	-	-	R	G	-	-	-	-	-	-	-	-	-	-	G	I	L	-	-	-	L	L	G	-	-	-	-	I
B.ZA.10.MSM304.KF726016	M	R	V	K	E	T	R	K	N	Y	Q	L	-	L	W	-	-	-	-	-	-	-	-	K	G	-	-	-	-	-	-	-	-	-	-	G	T	M	-	-	-	L	L	G	-	-	-	-	L
B.ZA.10.MSM306.KF726018	M	K	V	K	G	T	M	K	N	Y	R	D	-	L	W	-	-	-	-	-	-	-	-	K	W	-	-	-	-	-	-	-	-	-	-	G	T	L	-	-	-	L	L	G	-	-	-	-	M
B.ZA.10.MSM310.KF726021	M	K	V	R	G	T	R	R	N	C	Q	H	-	L	W	-	-	-	-	-	-	-	-	R	W	-	-	-	-	-	-	-	-	-	-	G	T	M	-	-	-	L	L	G	-	-	-	-	M
B.ZA.99.99ZASM1.AY505010	M	T	V	K	G	T	R	K	S	Y	Q	H	-	L	W	-	-	-	-	-	-	-	-	K	W	-	-	-	-	-	-	-	-	-	-	G	T	M	-	-	-	L	L	G	-	-	-	-	M
B.x.09.P430_p3.JF680931	M	R	V	K	G	I	R	K	N	C	Q	H	-	S	W	-	-	-	-	-	-	-	-	K	W	-	-	-	-	-	-	-	-	-	-	G	I	M	-	-	-	L	L	G	-	-	-	-	M
C.BE.93.VI882.HQ912708	M	R	V	M	G	I	Q	R	N	C	Q	Q	-	W	W	-	-	-	-	-	-	-	-	I	W	-	-	-	-	-	-	-	-	-	-	G	S	L	-	-	-	G	F	W	-	-	-	-	M
C.BE.94.VI1358.HQ912711	M	K	V	R	G	I	Q	R	N	Y	Q	H	-	W	W	-	-	-	-	-	-	-	-	K	W	-	-	-	-	-	-	-	-	-	-	G	I	L	-	-	-	G	F	W	-	-	-	-	M
C.BE.x.VI829_1.EU191613	M	K	V	K	E	I	Q	R	N	C	P	R	-	W	W	-	-	-	-	-	-	-	-	I	W	-	-	-	-	-	-	-	-	-	-	G	I	L	-	-	-	G	F	W	-	-	-	-	M
C.BI.91.BU910112.U39233	M	R	A	T	G	I	Q	R	N	C	Q	Q	-	W	W	-	-	-	-	-	-	-	-	I	W	-	-	-	-	-	-	-	-	-	-	G	I	L	-	-	-	G	F	W	-	-	-	-	M
C.BI.91.BU910213.U39237	M	R	V	M	G	I	Q	R	N	C	Q	Q	-	W	W	-	-	-	-	-	-	-	-	I	W	-	-	-	-	-	-	-	-	-	-	G	I	L	-	-	-	G	F	W	-	-	-	-	M
C.BI.91.BU910316.U39239	M	R	V	M	G	I	Q	R	N	C	Q	Q	-	W	W	-	-	-	-	-	-	-	-	I	W	-	-	-	-	-	-	-	-	-	-	G	I	L	-	-	-	G	F	W	-	-	-	-	M
C.BI.91.BU910423.U39243	M	R	A	M	G	I	Q	R	N	C	Q	Q	-	W	W	-	-	-	-	-	-	-	-	I	W	-	-	-	-	-	-	-	-	-	-	G	I	L	-	-	-	G	F	W	-	-	-	-	-
C.BI.91.BU910518.U39240	M	R	V	M	G	I	Q	M	N	C	Q	Q	-	W	W	-	-	-	-	-	-	-	-	I	W	-	-	-	-	-	-	-	-	-	-	G	I	L	-	-	-	G	F	W	-	-	-	-	-
C.BI.91.BU910611.U39246	M	R	V	M	G	I	Q	R	N	C	Q	Q	-	W	W	-	-	-	-	-	-	-	-	I	W	-	-	-	-	-	-	-	-	-	-	G	I	L	-	-	-	G	F	W	-	-	-	-	M
C.BI.91.BU910717.U39245	M	K	A	M	G	I	Q	R	N	C	Q	Q	-	W	W	-	-	-	-	-	-	-	-	I	W	-	-	-	-	-	-	-	-	-	-	G	I	L	-	-	-	G	F	W	-	-	-	-	-
C.BI.91.BU910812.U39251	M	K	V	M	G	I	Q	K	N	C	Q	Q	-	W	W	-	-	-	-	-	-	-	-	I	W	-	-	-	-	-	-	-	-	-	-	G	I	L	-	-	-	G	F	W	-	-	-	-	M
C.BR.04.04BR013.AY727522	M	R	V	K	G	T	Q	R	N	W	K	Q	-	W	W	-	-	-	-	-	-	-	-	I	W	-	-	-	-	-	-	-	-	-	-	G	I	L	-	-	-	G	F	W	-	-	-	-	M
C.BR.04.04BR021.AY727523	M	R	V	R	V	I	Q	R	N	W	K	Q	-	W	W	-	-	-	-	-	-	-	-	I	W	-	-	-	-	-	-	-	-	-	-	G	I	L	-	-	-	G	F	W	-	-	-	-	M
C.BR.04.04BR038.AY727524	M	R	V	R	G	I	Q	R	N	W	K	Q	-	W	G	-	-	-	-	-	-	-	-	I	W	-	-	-	-	-	-	-	-	-	-	G	I	L	-	-	-	G	F	W	-	-	-	-	-
C.BR.04.04BR073.AY727525	M	R	V	K	G	I	Q	R	N	W	K	Q	-	W	G	-	-	-	-	-	-	-	-	I	W	-	-	-	-	-	-	-	-	-	-	G	I	L	-	-	-	G	F	W	-	-	-	-	M
C.BR.07.BP00040_RH01.JN687737	M	R	V	M	G	T	Q	R	N	W	K	Q	-	W	W	-	-	-	-	-	-	-	-	I	W	-	-	-	-	-	-	-	-	-	-	G	I	L	-	-	-	G	F	W	-	-	-	-	M
C.BR.07.DEMC07BR003.JX140663	M	R	V	M	G	T	Q	R	N	W	K	H	-	W	W	-	-	-	-	-	-	-	-	I	W	-	-	-	-	-	-	-	-	-	-	G	I	L	-	-	-	G	F	W	-	-	-	-	M
C.BR.92.BR025_d.U52953	M	R	V	E	G	I	Q	R	N	W	K	Q	-	W	W	-	-	-	-	-	-	-	-	I	W	-	-	-	-	-	-	-	-	-	-	G	I	L	-	-	-	G	F	W	-	-	-	-	M
C.BR.98.98BR004.AF286228	M	R	V	K	G	T	Q	R	N	W	K	Q	-	W	W	-	-	-	-	-	-	-	-	I	W	-	-	-	-	-	-	-	-	-	-	G	I	L	-	-	-	G	F	W	-	-	-	-	M
C.BW.00.00BW07621.AF443088	M	R	V	M	G	I	M	R	N	C	Q	Q	-	W	W	-	-	-	-	-	-	-	-	I	W	-	-	-	-	-	-	-	-	-	-	V	I	L	-	-	-	G	F	W	-	-	-	-	M
C.BW.00.00BW076820.AF443089	M	R	V	R	E	I	L	R	N	C	Q	Q	-	W	W	-	-	-	-	-	-	-	-	T	W	-	-	-	-	-	-	-	-	-	-	G	S	L	-	-	-	G	F	W	-	-	-	-	M
C.BW.00.00BW087421.AF443090	M	R	A	M	G	T	Q	R	N	C	R	Q	-	W	W	-	-	-	-	-	-	-	-	I	W	-	-	-	-	-	-	-	-	-	-	G	I	L	-	-	-	G	F	W	-	-	-	-	M
C.BW.00.00BW147127.AF443091	M	R	V	M	G	I	L	R	S	C	Q	Q	-	W	W	-	-	-	-	-	-	-	-	I	W	-	-	-	-	-	-	-	-	-	-	G	I	L	-	-	-	G	F	W	-	-	-	-	M
C.BW.00.00BW16162.AF443092	M	R	V	M	G	I	Q	R	N	C	Q	R	-	W	W	-	-	-	-	-	-	-	-	I	W	-	-	-	-	-	-	-	-	-	-	G	I	L	-	-	-	G	F	W	-	-	-	-	-
C.BW.00.00BW1686.AF443093	M	R	V	K	G	I	Q	R	N	W	P	Q	-	W	W	-	-	-	-	-	-	-	-	I	W	-	-	-	-	-	-	-	-	-	-	G	S	L	-	-	-	G	F	W	-	-	-	-	M
C.BW.00.00BW17593.AF443094	M	R	V	R	G	I	P	R	N	W	Q	Q	-	W	W	-	-	-	-	-	-	-	-	I	W	-	-	-	-	-	-	-	-	-	-	G	I	L	-	-	-	G	F	C	-	-	-	-	M
C.BW.00.00BW17732.AF443095	M	R	V	R	E	I	L	R	S	Y	Q	H	-	W	W	-	-	-	-	-	-	-	-	M	W	-	-	-	-	-	-	-	-	-	-	S	I	L	-	-	-	G	L	W	-	-	-	-	I
C.BW.00.00BW17835.AF443096	M	R	V	M	G	I	K	R	N	C	P	P	-	W	W	-	-	-	-	-	-	-	-	I	W	-	-	-	-	-	-	-	-	-	-	G	I	L	-	-	-	G	F	W	-	-	-	-	M
C.BW.00.00BW17956.AF443097	-	R	V	M	G	I	R	R	N	W	Q	Q	-	W	W	-	-	-	-	-	-	-	-	I	W	-	-	-	-	-	-	-	-	-	-	G	I	L	-	-	-	G	F	W	-	-	-	-	M
C.BW.00.00BW18113.AF443098	M	R	V	R	G	T	L	K	N	Y	Q	R	-	W	W	-	-	-	-	-	-	-	-	I	W	-	-	-	-	-	-	-	-	-	-	G	I	L	-	-	-	G	L	W	-	-	-	-	I
C.BW.00.00BW18595.AF443099	M	R	V	R	G	I	P	R	N	W	Q	Q	-	W	W	-	-	-	-	-	-	-	-	I	W	-	-	-	-	-	-	-	-	-	-	G	I	L	-	-	-	G	F	W	-	-	-	-	I
C.BW.00.00BW192113.AF443101	M	R	V	R	G	I	Q	R	N	W	Q	Q	-	W	W	-	-	-	-	-	-	-	-	I	W	-	-	-	-	-	-	-	-	-	-	G	S	L	-	-	-	G	F	W	-	-	-	-	-
C.BW.00.00BW20361.AF443102	M	R	V	R	G	I	S	R	N	W	Q	Q	-	W	W	-	-	-	-	-	-	-	-	I	W	-	-	-	-	-	-	-	-	-	-	G	I	L	-	-	-	G	F	W	-	-	-	-	M
C.BW.00.00BW20636.AF443103	M	R	V	M	G	I	M	R	N	W	P	P	-	W	W	-	-	-	-	-	-	-	-	I	W	-	-	-	-	-	-	-	-	-	-	G	I	L	-	-	-	G	F	W	-	-	-	-	M
C.BW.00.00BW20872.AF443104	M	R	V	T	G	M	W	K	N	C	Q	Q	-	W	W	-	-	-	-	-	-	-	-	I	W	-	-	-	-	-	-	-	-	-	-	G	I	L	-	-	-	G	F	W	-	-	-	-	M
C.BW.00.00BW2127214.AF443105	M	R	V	R	G	I	P	R	N	W	Q	Q	-	W	W	-	-	-	-	-	-	-	-	I	W	-	-	-	-	-	-	-	-	-	-	G	I	L	-	-	-	G	F	W	-	-	-	-	-
C.BW.00.00BW22767.AF443107	M	R	V	R	G	I	L	R	N	W	Q	Q	-	W	W	-	-	-	-	-	-	-	-	I	W	-	-	-	-	-	-	-	-	-	-	G	I	L	-	-	-	G	F	W	-	-	-	-	M
C.BW.00.00BW38193.AF443108	M	R	V	R	G	I	L	R	N	W	Q	Q	-	W	W	-	-	-	-	-	-	-	-	I	W	-	-	-	-	-	-	-	-	-	-	G	I	L	-	-	-	S	F	W	-	-	-	-	V
C.BW.00.00BW38428.AF443109	M	R	V	R	G	I	L	R	N	W	Q	Q	-	W	W	-	-	-	-	-	-	-	-	I	W	-	-	-	-	-	-	-	-	-	-	V	I	L	-	-	-	G	F	W	-	-	-	-	-
C.BW.00.00BW38713.AF443110	M	R	V	R	G	I	Q	R	N	W	Q	Q	-	W	W	-	-	-	-	-	-	-	-	I	W	-	-	-	-	-	-	-	-	-	-	G	S	L	-	-	-	G	F	W	-	-	-	-	M
C.BW.00.00BW3876_9.AF443111	M	R	V	R	E	I	L	R	N	W	K	Q	-	L	W	-	-	-	-	-	-	-	-	T	W	-	-	-	-	-	-	-	-	-	-	G	I	L	-	-	-	G	F	W	-	-	-	-	V
C.BW.00.00BW3886_8.AF443112	M	R	V	R	G	I	L	R	I	W	Q	W	-	W	W	-	-	-	-	-	-	-	-	I	W	-	-	-	-	-	-	-	-	-	-	A	S	L	-	-	-	G	F	W	-	-	-	-	M
C.BW.00.00BW3891_6.AF443113	M	R	V	R	G	I	L	R	N	Y	Q	Q	-	W	W	-	-	-	-	-	-	-	-	I	W	-	-	-	-	-	-	-	-	-	-	G	I	L	-	-	-	G	F	W	-	-	-	-	M
C.BW.00.00BW5031_1.AF443115	M	R	V	M	G	T	Q	R	N	C	Q	Q	-	W	W	-	-	-	-	-	-	-	-	I	W	-	-	-	-	-	-	-	-	-	-	G	I	L	-	-	-	G	F	W	-	-	-	-	M
C.BW.06.B005018_8_F6.3.KF114881	M	R	V	M	G	I	Q	R	N	W	Q	Q	-	W	W	-	-	-	-	-	-	-	-	I	W	-	-	-	-	-	-	-	-	-	-	S	I	L	-	-	-	G	F	W	-	-	-	-	-
C.BW.07.B005582_7_G7.8.KF114882	M	R	V	M	G	I	L	R	N	W	P	L	-	W	W	-	-	-	-	-	-	-	-	I	W	-	-	-	-	-	-	-	-	-	-	G	I	L	-	-	-	G	F	W	-	-	-	-	-
C.BW.96.96BW01B03.AF110959	M	R	V	R	G	I	L	R	N	Y	P	Q	-	W	W	-	-	-	-	-	-	-	-	I	W	-	-	-	-	-	-	-	-	-	-	G	I	L	-	-	-	G	F	W	-	-	-	-	M
C.BW.96.96BW0402.AF110962	M	R	V	M	G	I	Q	R	N	C	Q	Q	-	W	W	-	-	-	-	-	-	-	-	I	W	-	-	-	-	-	-	-	-	-	-	G	I	L	-	-	-	G	F	W	-	-	-	-	-
C.BW.96.96BW0502.AF110967	M	R	V	M	G	I	L	K	N	Y	Q	Q	-	W	W	-	-	-	-	-	-	-	-	M	W	-	-	-	-	-	-	-	-	-	-	G	I	L	-	-	-	G	F	W	-	-	-	-	M
C.BW.96.96BW06.AF290028	M	R	V	K	G	I	P	R	N	W	Q	Q	-	W	W	-	-	-	-	-	-	-	-	I	W	-	-	-	-	-	-	-	-	-	-	G	S	L	-	-	-	G	F	W	-	-	-	-	-
C.BW.96.96BW11B01.AF110971	M	R	V	M	G	I	M	R	N	C	Q	P	-	W	W	-	-	-	-	-	-	-	-	I	W	-	-	-	-	-	-	-	-	-	-	G	I	L	-	-	-	G	F	W	-	-	-	-	M
C.BW.96.96BW1210.AF110972	M	R	V	R	G	I	L	R	N	Y	L	Q	-	W	W	-	-	-	-	-	-	-	-	I	W	-	-	-	-	-	-	-	-	-	-	G	I	L	-	-	-	G	F	W	-	-	-	-	M
C.BW.96.96BW15B03.AF110973	M	R	V	R	G	I	L	R	S	W	Q	Q	-	W	W	-	-	-	-	-	-	-	-	I	W	-	-	-	-	-	-	-	-	-	-	G	T	L	-	-	-	G	F	W	-	-	-	-	-
C.BW.96.96BW16B01.AF110976	M	K	A	R	G	I	L	K	T	C	Q	Q	-	W	W	-	-	-	-	-	-	-	-	I	W	-	-	-	-	-	-	-	-	-	-	I	I	L	-	-	-	G	F	W	-	-	-	-	I
C.BW.96.96BW17.AF110981	M	R	V	M	G	I	L	R	N	C	Q	Q	-	W	W	-	-	-	-	-	-	-	-	I	W	-	-	-	-	-	-	-	-	-	-	G	I	L	-	-	-	G	F	W	-	-	-	-	M
C.BW.96.96BWM032.AF443075	M	R	V	R	G	T	Q	R	N	W	Q	R	-	W	W	-	-	-	-	-	-	-	-	I	W	-	-	-	-	-	-	-	-	-	-	S	I	L	-	-	-	A	F	W	-	-	-	-	I
C.BW.96.96BWMO1_5.AF443074	M	R	V	M	G	I	K	K	N	W	Q	P	-	W	W	-	-	-	-	-	-	-	-	I	W	-	-	-	-	-	-	-	-	-	-	G	V	L	-	-	-	G	F	W	-	-	-	-	T
C.BW.98.98BWMC122.AF443076	M	R	V	M	G	I	Q	K	N	C	Q	R	-	W	W	-	-	-	-	-	-	-	-	I	W	-	-	-	-	-	-	-	-	-	-	G	I	L	-	-	-	G	F	W	-	-	-	-	M
C.BW.98.98BWMC134.AF443077	M	R	V	M	G	I	K	M	N	W	Q	Q	-	W	W	-	-	-	-	-	-	-	-	I	W	-	-	-	-	-	-	-	-	-	-	G	I	L	-	-	-	G	F	W	-	-	-	-	M
C.BW.98.98BWMC14A3.AF443078	M	R	V	K	G	I	L	R	N	W	L	Q	-	W	W	-	-	-	-	-	-	-	-	I	W	-	-	-	-	-	-	-	-	-	-	G	S	L	-	-	-	G	F	W	-	-	-	-	M
C.BW.98.98BWMO1410.AF443079	M	R	V	M	G	T	L	R	N	C	Q	Q	-	W	W	-	-	-	-	-	-	-	-	T	W	-	-	-	-	-	-	-	-	-	-	G	I	L	-	-	-	G	F	W	-	-	-	-	M
C.BW.98.98BWMO18D5.AF443080	M	R	V	M	G	I	Q	K	N	C	Q	H	-	W	W	-	-	-	-	-	-	-	-	I	W	-	-	-	-	-	-	-	-	-	-	G	I	L	-	-	-	G	F	W	-	-	-	-	M
C.BW.98.98BWMO36A5.AF443081	M	R	V	R	G	I	L	R	N	C	P	Q	-	W	W	-	-	-	-	-	-	-	-	I	W	-	-	-	-	-	-	-	-	-	-	G	I	L	-	-	-	G	F	W	-	-	-	-	M
C.BW.98.98BWMO37D5.AF443082	M	R	V	R	G	I	L	R	N	Y	Q	Q	-	W	W	-	-	-	-	-	-	-	-	I	W	-	-	-	-	-	-	-	-	-	-	G	I	L	-	-	-	G	F	W	-	-	-	-	M
C.BW.99.99BW393212.AF443083	M	R	V	R	G	I	P	R	N	W	Q	Q	-	W	W	-	-	-	-	-	-	-	-	I	W	-	-	-	-	-	-	-	-	-	-	S	I	L	-	-	-	G	F	-	-	-	-	-	-
C.BW.99.99BW46424.AF443084	M	R	V	K	G	I	L	R	N	W	Q	Q	-	W	W	-	-	-	-	-	-	-	-	I	W	-	-	-	-	-	-	-	-	-	-	G	I	L	-	-	-	G	F	W	-	-	-	-	M
C.BW.99.99BW4745.AF443085	M	R	V	R	G	I	L	R	D	Y	Q	Q	-	W	W	-	-	-	-	-	-	-	-	I	W	-	-	-	-	-	-	-	-	-	-	S	I	L	-	-	-	G	F	W	-	-	-	-	-
C.BW.99.99BW47547.AF443086	M	R	V	M	G	I	K	R	N	C	Q	Q	-	W	W	-	-	-	-	-	-	-	-	I	W	-	-	-	-	-	-	-	-	-	-	G	I	L	-	-	-	G	F	W	-	-	-	-	M
C.BW.99.99BWMC168.AF443087	M	R	V	M	E	I	W	R	N	C	P	P	-	W	W	-	-	-	-	-	-	-	-	I	W	-	-	-	-	-	-	-	-	-	-	G	I	L	-	-	-	G	F	W	-	-	-	-	M
C.CN.06.06YNLC028sg.KC898980	M	R	V	R	G	I	L	R	N	Y	Q	Q	-	W	W	-	-	-	-	-	-	-	-	I	W	-	-	-	-	-	-	-	-	-	-	G	V	L	-	-	-	G	F	W	-	-	-	-	M
C.CN.06.06YNLC32sg.KC899004	M	R	V	M	G	I	L	R	N	Y	Q	H	-	W	W	-	-	-	-	-	-	-	-	I	W	-	-	-	-	-	-	-	-	-	-	G	I	L	-	-	-	G	F	W	-	-	-	-	M
C.CN.06.CNE58.HM215421	M	R	V	R	G	T	L	R	N	C	Q	Q	-	W	W	-	-	-	-	-	-	-	-	I	W	-	-	-	-	-	-	-	-	-	-	G	V	L	-	-	-	G	F	W	-	-	-	-	M
C.CN.06.CNE86_U.HQ699991	M	R	V	R	G	I	L	R	N	Y	Q	Q	-	W	W	-	-	-	-	-	-	-	-	R	W	-	-	-	-	-	-	-	-	-	-	G	I	L	-	-	-	G	F	W	-	-	-	-	M
C.CN.06.CNE88_U.HQ699992	M	R	V	R	G	T	L	R	N	C	Q	Q	-	W	W	-	-	-	-	-	-	-	-	M	W	-	-	-	-	-	-	-	-	-	-	G	V	L	-	-	-	G	F	W	-	-	-	-	M
C.CN.07.07CNYN328.KF835515	M	R	V	R	G	T	Q	R	N	Y	P	Q	-	W	W	-	-	-	-	-	-	-	-	I	W	-	-	-	-	-	-	-	-	-	-	G	I	L	-	-	-	G	F	W	-	-	-	-	M
C.CN.07.07CNYN336.KF835522	M	R	V	R	G	T	L	R	N	Y	Q	Q	-	W	W	-	-	-	-	-	-	-	-	I	W	-	-	-	-	-	-	-	-	-	-	G	V	L	-	-	-	G	F	W	-	-	-	-	M
C.CN.07.CNE103_U.HQ699999	M	R	V	R	G	T	W	R	N	Y	Q	Q	-	Q	W	-	-	-	-	-	-	-	-	I	W	-	-	-	-	-	-	-	-	-	-	G	V	L	-	-	-	G	F	W	-	-	-	-	M
C.CN.07.CNE106.HQ699985	M	R	V	R	E	T	L	R	N	Y	Q	Q	-	W	W	-	-	-	-	-	-	-	-	I	W	-	-	-	-	-	-	-	-	-	-	G	V	L	-	-	-	G	F	W	-	-	-	-	M
C.CN.07.CNE17.HM215403	M	R	V	R	V	T	L	R	N	Y	P	Q	-	W	W	-	-	-	-	-	-	-	-	I	W	-	-	-	-	-	-	-	-	-	-	G	V	L	-	-	-	G	F	W	-	-	-	-	M
C.CN.07.CNE23.HM215408	M	R	V	R	G	T	L	R	S	Y	Q	H	-	W	W	-	-	-	-	-	-	-	-	I	W	-	-	-	-	-	-	-	-	-	-	G	I	L	-	-	-	G	F	W	-	-	-	-	M
C.CN.07.CNE2.HQ699950	M	R	V	M	G	T	R	R	N	Y	Q	Q	-	W	W	-	-	-	-	-	-	-	-	I	W	-	-	-	-	-	-	-	-	-	-	G	V	L	-	-	-	G	F	W	-	-	-	-	M
C.CN.07.CNE30.HM215411	M	K	V	R	G	T	R	R	N	Y	P	Q	-	W	W	-	-	-	-	-	-	-	-	I	W	-	-	-	-	-	-	-	-	-	-	G	V	L	-	-	-	G	F	W	-	-	-	-	M
C.CN.07.CNE52.HM215416	M	R	V	R	G	T	L	R	N	Y	Q	Q	-	W	W	-	-	-	-	-	-	-	-	I	W	-	-	-	-	-	-	-	-	-	-	G	V	L	-	-	-	G	F	W	-	-	-	-	M
C.CN.07.CNE53.HM215417	M	R	V	K	G	T	L	R	N	Y	Q	Q	-	W	W	-	-	-	-	-	-	-	-	I	W	-	-	-	-	-	-	-	-	-	-	G	V	L	-	-	-	G	F	W	-	-	-	-	M
C.CN.07.CNE66.HQ699981	M	R	V	R	E	T	L	R	N	Y	Q	Q	-	W	W	-	-	-	-	-	-	-	-	I	W	-	-	-	-	-	-	-	-	-	-	G	I	L	-	-	-	G	F	W	-	-	-	-	M
C.CN.09.09YNLX090sg.KC898995	M	R	V	M	G	T	L	R	N	C	Q	Q	-	W	W	-	-	-	-	-	-	-	-	I	W	-	-	-	-	-	-	-	-	-	-	G	V	L	-	-	-	G	F	W	-	-	-	-	M
C.CN.09.09YNLX133sg.KC898996	M	R	V	R	E	T	L	R	N	C	Q	Q	-	W	W	-	-	-	-	-	-	-	-	I	W	-	-	-	-	-	-	-	-	-	-	G	I	L	-	-	-	G	F	W	-	-	-	-	M
C.CN.10.CNGX752_R11.KC807921	M	R	V	R	G	T	Q	R	N	Y	Q	Q	-	W	W	-	-	-	-	-	-	-	-	I	W	-	-	-	-	-	-	-	-	-	-	G	V	L	-	-	-	G	F	W	-	-	-	-	M
C.CN.10.CNGX757_R5.KC807928	M	R	V	M	G	T	Q	R	N	Y	Q	Q	-	W	W	-	-	-	-	-	-	-	-	I	W	-	-	-	-	-	-	-	-	-	-	G	V	L	-	-	-	G	F	W	-	-	-	-	M
C.CN.10.CNXJ0031_R3.KC807958	M	R	V	T	G	I	R	K	N	C	R	H	-	L	W	-	-	-	-	-	-	-	-	R	W	-	-	-	-	-	-	-	-	-	-	G	I	M	-	-	-	L	L	G	-	-	-	-	M
C.CN.10.CNXJ0651_R11.KC807942	M	R	V	T	G	I	R	K	N	C	R	H	-	L	W	-	-	-	-	-	-	-	-	R	W	-	-	-	-	-	-	-	-	-	-	G	T	M	-	-	-	L	L	G	-	-	-	-	M
C.CN.10.CNXJ09277_R1.KC807969	M	R	V	T	G	I	R	K	N	C	R	H	-	L	W	-	-	-	-	-	-	-	-	R	W	-	-	-	-	-	-	-	-	-	-	G	I	L	-	-	-	L	L	G	-	-	-	-	M
C.CN.10.CNXJ09466_R3.KC807955	M	R	V	T	G	I	R	K	N	C	Q	H	-	L	W	-	-	-	-	-	-	-	-	R	W	-	-	-	-	-	-	-	-	-	-	G	T	M	-	-	-	L	L	G	-	-	-	-	M
C.CN.10.CNXJ1081_R1.KC807943	M	R	V	T	G	I	R	K	N	Y	W	H	-	L	W	-	-	-	-	-	-	-	-	R	W	-	-	-	-	-	-	-	-	-	-	G	T	M	-	-	-	L	L	G	-	-	-	-	M
C.CN.10.CNXJ1271_R7.KC807982	M	R	V	T	G	I	R	K	N	Y	Q	H	-	L	W	-	-	-	-	-	-	-	-	R	W	-	-	-	-	-	-	-	-	-	-	G	T	M	-	-	-	L	L	G	-	-	-	-	M
C.CY.05.CY040.FJ388901	M	R	V	M	G	T	R	R	N	C	Q	Q	-	W	W	-	-	-	-	-	-	-	-	T	W	-	-	-	-	-	-	-	-	-	-	G	L	L	-	-	-	G	F	W	-	-	-	-	M
C.CY.05.CY069.FJ388913	M	R	A	R	G	I	L	R	N	W	P	Q	-	W	W	-	-	-	-	-	-	-	-	T	W	-	-	-	-	-	-	-	-	-	-	G	I	L	-	-	-	G	F	W	-	-	-	-	M
C.CY.06.CY166.FJ388948	M	K	V	M	G	D	T	E	E	L	S	T	-	W	W	-	-	-	-	-	-	-	-	I	W	-	-	-	-	-	-	-	-	-	-	G	V	L	-	-	-	G	F	W	-	-	-	-	M
C.CY.06.CY176.FJ388952	M	R	V	T	G	I	L	R	N	C	Q	Q	-	W	W	-	-	-	-	-	-	-	-	I	W	-	-	-	-	-	-	-	-	-	-	G	I	L	-	-	-	G	F	W	-	-	-	-	M
C.CY.07.CY187.JF683740	M	R	V	R	G	I	Q	R	N	W	Q	Q	-	W	W	-	-	-	-	-	-	-	-	I	W	-	-	-	-	-	-	-	-	-	-	G	I	L	-	-	-	G	F	W	-	-	-	-	M
C.CY.07.CY203.JF683755	M	R	V	M	G	I	Q	R	N	C	Q	Q	-	W	W	-	-	-	-	-	-	-	-	I	W	-	-	-	-	-	-	-	-	-	-	G	I	L	-	-	-	G	F	W	-	-	-	-	M
C.CY.07.CY205.JF683757	M	R	V	R	G	I	L	R	N	W	Q	Q	-	W	G	-	-	-	-	-	-	-	-	I	W	-	-	-	-	-	-	-	-	-	-	G	I	L	-	-	-	G	F	W	-	-	-	-	M
C.CY.08.CY219.JF683768	M	R	V	R	G	I	L	R	S	Y	Q	Q	-	W	W	-	-	-	-	-	-	-	-	T	W	-	-	-	-	-	-	-	-	-	-	G	I	L	-	-	-	G	F	W	-	-	-	-	M
C.CY.08.CY221.JF683770	M	R	V	M	G	T	L	R	N	Y	Q	Q	-	W	W	-	-	-	-	-	-	-	-	I	W	-	-	-	-	-	-	-	-	-	-	G	I	L	-	-	-	G	F	W	-	-	-	-	M
C.CY.09.CY260.JF683803	M	R	V	M	G	I	M	R	N	C	Q	R	-	W	W	-	-	-	-	-	-	-	-	I	W	-	-	-	-	-	-	-	-	-	-	G	I	L	-	-	-	G	F	W	-	-	-	-	M
C.DJ.91.DJ259A.L22940	M	K	V	M	G	T	Q	R	N	W	P	R	-	W	W	-	-	-	-	-	-	-	-	V	W	-	-	-	-	-	-	-	-	-	-	G	I	L	-	-	-	G	F	W	-	-	-	-	M
C.DJ.91.DJ373A.L23065	M	R	V	M	G	I	Q	M	N	C	Q	Q	-	W	W	-	-	-	-	-	-	-	-	I	G	-	-	-	-	-	-	-	-	-	-	G	I	L	-	-	-	G	F	W	-	-	-	-	M
C.DK.01.CTL_015.EF514713	M	R	V	M	G	I	L	R	N	W	Q	Q	-	W	W	-	-	-	-	-	-	-	-	I	W	-	-	-	-	-	-	-	-	-	-	G	I	L	-	-	-	G	F	W	-	-	-	-	M
C.ES.06.DEMC06ES003.KC473844	M	R	V	R	G	I	Q	K	N	Y	A	Q	-	W	W	-	-	-	-	-	-	-	-	I	W	-	-	-	-	-	-	-	-	-	-	G	I	L	-	-	-	G	F	W	-	-	-	-	-
C.ES.09.P2321_H4.HQ236601	M	K	V	K	G	M	R	K	N	W	K	P	-	W	W	-	-	-	-	-	-	-	-	I	W	-	-	-	-	-	-	-	-	-	-	G	I	L	-	-	-	G	F	W	-	-	-	-	M
C.ES.x.MH08.EF531335	M	R	V	T	G	T	R	K	N	C	Q	Q	-	W	W	-	-	-	-	-	-	-	-	I	W	-	-	-	-	-	-	-	-	-	-	G	I	L	-	-	-	G	F	W	-	-	-	-	M
C.ET.02.02ET_288.AY713417	M	R	V	R	G	I	Q	R	N	C	Q	Q	-	W	W	-	-	-	-	-	-	-	-	I	W	-	-	-	-	-	-	-	-	-	-	G	L	L	-	-	-	G	F	W	-	-	-	-	M
C.ET.86.ETH2220.U46016	M	K	V	M	G	I	Q	R	N	C	Q	Q	-	W	W	-	-	-	-	-	-	-	-	I	W	-	-	-	-	-	-	-	-	-	-	G	I	L	-	-	-	G	F	W	-	-	-	-	M
C.FI.91.FIN9126.AF219262	M	R	V	K	G	I	Q	R	N	C	Q	Q	-	W	W	-	-	-	-	-	-	-	-	K	W	-	-	-	-	-	-	-	-	-	-	G	I	L	-	-	-	G	F	W	-	-	-	-	M
C.FI.91.FIN9149.AF219263	M	R	V	R	G	I	L	R	N	W	Q	Q	-	W	W	-	-	-	-	-	-	-	-	I	W	-	-	-	-	-	-	-	-	-	-	G	I	L	-	-	-	G	F	W	-	-	-	-	M
C.FI.92.FIN9210.AF219266	M	R	V	R	G	I	L	R	N	Y	Q	Q	-	W	W	-	-	-	-	-	-	-	-	I	W	-	-	-	-	-	-	-	-	-	-	G	I	L	-	-	-	G	F	W	-	-	-	-	M
C.FI.92.FIN9277.AF219269	M	R	V	M	G	M	L	R	N	C	Q	Q	-	W	R	-	-	-	-	-	-	-	-	I	W	-	-	-	-	-	-	-	-	-	-	G	I	L	-	-	-	G	F	W	-	-	-	-	M
C.GB.01.27_C27_42.FJ977094	M	R	V	R	G	T	S	R	N	W	Q	Q	-	W	W	-	-	-	-	-	-	-	-	I	W	-	-	-	-	-	-	-	-	-	-	G	S	L	-	-	-	G	L	W	-	-	-	-	M
C.GB.01.28_C28_g.FJ977093	M	R	V	M	G	T	Q	R	N	Y	L	L	-	W	W	-	-	-	-	-	-	-	-	I	W	-	-	-	-	-	-	-	-	-	-	G	I	L	-	-	-	G	F	W	-	-	-	-	-
C.GB.01.38_C38_22.FJ977095	M	R	V	M	G	I	K	R	S	C	Q	R	-	W	W	-	-	-	-	-	-	-	-	I	W	-	-	-	-	-	-	-	-	-	-	G	I	L	-	-	-	G	F	W	-	-	-	-	-
C.GB.05.N3_DAY_1.FJ653288	M	K	V	M	G	I	Q	R	N	C	H	Q	-	W	W	-	-	-	-	-	-	-	-	I	W	-	-	-	-	-	-	-	-	-	-	A	L	L	-	-	-	G	L	W	-	-	-	-	-
C.GB.08.M320d_F9.HQ595787	M	R	V	R	E	I	L	R	N	Y	Q	Q	-	W	W	-	-	-	-	-	-	-	-	I	W	-	-	-	-	-	-	-	-	-	-	G	I	L	-	-	-	G	F	W	-	-	-	-	M
C.GB.08.M520c_B9.HQ595789	M	R	V	R	G	I	L	R	N	Y	Q	Q	-	W	W	-	-	-	-	-	-	-	-	I	W	-	-	-	-	-	-	-	-	-	-	G	I	L	-	-	-	G	F	W	-	-	-	-	M
C.GB.08.S315_D10.HQ595800	M	R	V	M	G	I	Q	R	N	C	Q	Q	-	W	W	-	-	-	-	-	-	-	-	I	W	-	-	-	-	-	-	-	-	-	-	V	S	L	-	-	-	G	F	W	-	-	-	-	-
C.GB.09.N341_p1.JF680927	M	R	V	R	G	I	L	R	N	C	Q	Q	-	W	W	-	-	-	-	-	-	-	-	I	W	-	-	-	-	-	-	-	-	-	-	G	I	L	-	-	-	G	F	W	-	-	-	-	M
C.GE.03.03GEMZ033.DQ207941	M	G	V	K	G	I	L	R	N	C	Q	R	-	W	W	-	-	-	-	-	-	-	-	I	W	-	-	-	-	-	-	-	-	-	-	G	I	L	-	-	-	G	F	W	-	-	-	-	M
C.IL.98.98IS002.AF286233	M	R	V	K	G	M	Q	R	N	C	R	P	-	W	W	-	-	-	-	-	-	-	-	R	W	-	-	-	-	-	-	-	-	-	-	G	I	L	-	-	-	G	F	W	-	-	-	-	M
C.IL.99.99ET1.AY255823	M	R	V	T	G	I	Q	R	N	W	Q	Q	-	W	W	-	-	-	-	-	-	-	-	I	W	-	-	-	-	-	-	-	-	-	-	G	I	L	-	-	-	G	F	W	-	-	-	-	M
C.IL.99.99ET7.AY255824	M	R	V	T	G	M	Q	R	N	C	Q	P	-	W	W	-	-	-	-	-	-	-	-	I	W	-	-	-	-	-	-	-	-	-	-	G	I	L	-	-	-	G	F	W	-	-	-	-	M
C.IN.00.HIV_0013095_2.EF117267	M	R	V	K	G	I	L	R	N	Y	Q	Q	-	W	W	-	-	-	-	-	-	-	-	I	W	-	-	-	-	-	-	-	-	-	-	S	I	L	-	-	-	G	F	W	-	-	-	-	M
C.IN.00.HIV_001428_2.EF117266	M	R	V	R	G	I	L	R	N	Y	Q	Q	-	W	W	-	-	-	-	-	-	-	-	M	W	-	-	-	-	-	-	-	-	-	-	G	V	L	-	-	-	G	F	W	-	-	-	-	M
C.IN.00.HIV_00836_2.EF117265	M	R	V	R	G	I	R	R	N	Y	Q	H	-	W	W	-	-	-	-	-	-	-	-	I	W	-	-	-	-	-	-	-	-	-	-	G	I	L	-	-	-	G	F	W	-	-	-	-	M
C.IN.00.HIV_26191_2.EF117274	M	R	V	R	E	T	Q	R	N	Y	L	Q	-	W	W	-	-	-	-	-	-	-	-	I	W	-	-	-	-	-	-	-	-	-	-	G	V	L	-	-	-	G	F	W	-	-	-	-	M
C.IN.03.D24.EF469243	M	R	V	G	G	I	L	R	N	C	Q	H	-	W	W	-	-	-	-	-	-	-	-	I	W	-	-	-	-	-	-	-	-	-	-	G	I	L	-	-	-	G	F	W	-	-	-	-	M
C.IN.04.C.IN.04.NIRT379.1.KF766537	M	R	V	R	E	T	L	R	N	Y	Q	Q	-	W	W	-	-	-	-	-	-	-	-	I	W	-	-	-	-	-	-	-	-	-	-	G	V	L	-	-	-	G	F	W	-	-	-	-	M
C.IN.05.C.IN.05.NIRT333.1.KF766540	M	R	V	R	G	I	R	R	N	Y	Q	Q	-	W	W	-	-	-	-	-	-	-	-	I	W	-	-	-	-	-	-	-	-	-	-	G	I	L	-	-	-	G	F	W	-	-	-	-	M
C.IN.07.NARI_IVC4_NEM_J2.EU908218	M	R	V	M	G	T	L	R	T	Y	Q	Q	-	W	W	-	-	-	-	-	-	-	-	I	W	-	-	-	-	-	-	-	-	-	-	G	I	L	-	-	-	G	F	W	-	-	-	-	M
C.IN.09.T125_2139.KC156210	M	R	V	M	E	I	L	R	N	Y	Q	Q	-	W	W	-	-	-	-	-	-	-	-	I	W	-	-	-	-	-	-	-	-	-	-	G	I	L	-	-	-	G	F	W	-	-	-	-	M
C.IN.93.93IN999.AF067154	M	R	V	R	G	I	L	R	N	Y	Q	Q	-	W	W	-	-	-	-	-	-	-	-	I	W	-	-	-	-	-	-	-	-	-	-	G	I	L	-	-	-	G	F	W	-	-	-	-	M
C.IN.94.20635_4.JQ715368	M	R	V	R	G	I	R	R	N	Y	Q	Q	-	W	W	-	-	-	-	-	-	-	-	I	W	-	-	-	-	-	-	-	-	-	-	G	V	L	-	-	-	G	F	W	-	-	-	-	I
C.IN.94.94IN11246.AF067159	M	R	V	R	G	T	L	R	N	Y	Q	Q	-	W	W	-	-	-	-	-	-	-	-	I	W	-	-	-	-	-	-	-	-	-	-	G	V	L	-	-	-	G	F	W	-	-	-	-	M
C.IN.94.94IN476.AF286223	M	R	V	R	G	I	L	R	N	C	Q	H	-	W	W	-	-	-	-	-	-	-	-	I	W	-	-	-	-	-	-	-	-	-	-	G	I	L	-	-	-	G	F	W	-	-	-	-	M
C.IN.95.95IN21068.AF067155	M	R	V	R	G	I	L	R	N	Y	Q	Q	-	W	W	-	-	-	-	-	-	-	-	I	W	-	-	-	-	-	-	-	-	-	-	G	V	L	-	-	-	G	F	W	-	-	-	-	M
C.IN.98.98IN012.AF286231	M	R	V	K	G	I	L	R	N	Y	R	Q	-	W	W	-	-	-	-	-	-	-	-	I	W	-	-	-	-	-	-	-	-	-	-	G	I	L	-	-	-	G	F	W	-	-	-	-	M
C.IN.98.98IN022.AF286232	M	R	V	R	E	T	L	R	N	Y	L	Q	-	W	W	-	-	-	-	-	-	-	-	I	W	-	-	-	-	-	-	-	-	-	-	G	I	L	-	-	-	G	F	W	-	-	-	-	M
C.IN.99.01IN565_10.AY049708	M	R	V	R	G	I	L	R	N	Y	Q	Q	-	W	W	-	-	-	-	-	-	-	-	I	W	-	-	-	-	-	-	-	-	-	-	G	I	L	-	-	-	G	F	W	-	-	-	-	M
C.IN.99.HIV_16055_2.EF117268	M	R	V	R	G	I	L	R	N	Y	Q	Q	-	W	W	-	-	-	-	-	-	-	-	I	W	-	-	-	-	-	-	-	-	-	-	G	I	L	-	-	-	G	F	W	-	-	-	-	V
C.IN.99.HIV_16845_2.EF117269	M	R	V	R	G	M	L	R	N	Y	Q	Q	-	W	W	-	-	-	-	-	-	-	-	I	W	-	-	-	-	-	-	-	-	-	-	G	V	L	-	-	-	G	F	W	-	-	-	-	M
C.IN.99.HIV_16936_2.EF117270	M	R	V	R	G	I	L	R	N	Y	R	Q	-	W	W	-	-	-	-	-	-	-	-	I	W	-	-	-	-	-	-	-	-	-	-	G	V	L	-	-	-	G	F	W	-	-	-	-	-
C.IN.99.HIV_25711_2.EF117272	M	R	V	K	G	T	R	K	S	Y	Q	Q	-	W	W	-	-	-	-	-	-	-	-	I	W	-	-	-	-	-	-	-	-	-	-	A	V	L	-	-	-	G	F	W	-	-	-	-	M
C.IN.99.HIV_25925_2.EF117273	M	R	V	R	G	T	L	R	N	Y	Q	Q	-	W	W	-	-	-	-	-	-	-	-	I	W	-	-	-	-	-	-	-	-	-	-	G	V	L	-	-	-	G	F	W	-	-	-	-	M
C.IN.x.NARI_VB96_J21.EU521728	M	R	V	R	G	T	M	R	N	Y	Q	H	-	W	W	-	-	-	-	-	-	-	-	I	W	-	-	-	-	-	-	-	-	-	-	G	I	L	-	-	-	G	F	W	-	-	-	-	M
C.IN.x.VB39.EF694033	M	R	V	R	G	I	R	K	N	Y	Q	C	-	W	W	-	-	-	-	-	-	-	-	I	W	-	-	-	-	-	-	-	-	-	-	G	I	L	-	-	-	G	F	W	-	-	-	-	M
C.IN.x.VB49.EF694036	M	R	V	R	G	I	L	R	N	Y	Q	Q	-	W	W	-	-	-	-	-	-	-	-	I	W	-	-	-	-	-	-	-	-	-	-	G	I	L	-	-	-	G	F	W	-	-	-	-	M
C.IN.x.cal308F.DQ404010	M	R	V	T	G	I	R	K	N	Y	Q	H	-	L	W	-	-	-	-	-	-	-	-	R	W	-	-	-	-	-	-	-	-	-	-	G	T	M	-	-	-	L	L	G	-	-	-	-	M
C.KE.00.KER2010.AF457054	M	R	V	R	G	I	Q	R	N	W	Q	Q	-	W	W	-	-	-	-	-	-	-	-	I	W	-	-	-	-	-	-	-	-	-	-	G	I	L	-	-	-	G	S	W	-	-	-	-	M
C.KE.02.QD022_1957I_ENV_A4.FJ396028	M	R	V	M	G	I	Q	R	N	W	Q	Q	-	W	W	-	-	-	-	-	-	-	-	I	W	-	-	-	-	-	-	-	-	-	-	G	I	L	-	-	-	G	F	W	-	-	-	-	M
C.KE.91.KNH1268.AY945738	M	R	V	K	G	I	Q	R	N	C	Q	Q	-	W	L	-	-	-	-	-	-	-	-	I	W	-	-	-	-	-	-	-	-	-	-	G	I	L	-	-	-	G	F	W	-	-	-	-	M
C.KE.95.QB099_391M_ENV_C8.FJ866132	M	R	V	M	G	I	R	R	N	C	R	Q	-	W	W	-	-	-	-	-	-	-	-	I	W	-	-	-	-	-	-	-	-	-	-	G	I	L	-	-	-	G	F	W	-	-	-	-	M
C.KE.97.QC406_70M_ENV_F3.FJ866133	M	R	V	M	G	M	Q	R	N	Y	Q	Q	-	W	W	-	-	-	-	-	-	-	-	I	W	-	-	-	-	-	-	-	-	-	-	G	I	L	-	-	-	G	F	W	-	-	-	-	M
C.MM.99.mIDU101_3.AB097871	M	R	V	R	G	T	R	R	N	Y	Q	Q	-	W	W	-	-	-	-	-	-	-	-	I	W	-	-	-	-	-	-	-	-	-	-	G	V	L	-	-	-	G	F	W	-	-	-	-	M
C.MW.02.329MW_BF2002.JN983803	M	R	V	R	G	M	L	R	S	C	Q	P	-	W	W	-	-	-	-	-	-	-	-	I	W	-	-	-	-	-	-	-	-	-	-	G	I	L	-	-	-	G	F	W	-	-	-	-	M
C.MW.02.591MW_BF2002.JN983804	M	R	V	M	G	T	L	R	N	C	Q	Q	-	W	W	-	-	-	-	-	-	-	-	I	W	-	-	-	-	-	-	-	-	-	-	V	I	L	-	-	-	G	F	W	-	-	-	-	M
C.MW.02.703MW_BF2002.JN983805	M	R	V	M	G	I	L	R	N	C	Q	Q	-	W	W	-	-	-	-	-	-	-	-	I	W	-	-	-	-	-	-	-	-	-	-	G	I	L	-	-	-	G	F	W	-	-	-	-	M
C.MW.03.0393_C3.KC894074	M	R	V	R	G	I	L	R	N	Y	Q	Q	-	W	W	-	-	-	-	-	-	-	-	I	W	-	-	-	-	-	-	-	-	-	-	G	I	L	-	-	-	G	F	W	-	-	-	-	M
C.MW.03.0626_E6.KC894075	M	R	V	M	G	M	L	R	N	Y	P	Q	-	W	W	-	-	-	-	-	-	-	-	I	W	-	-	-	-	-	-	-	-	-	-	G	I	L	-	-	-	G	F	W	-	-	-	-	M
C.MW.03.0665_F2.KC894076	M	R	V	R	G	I	Q	K	N	W	Q	Q	-	W	W	-	-	-	-	-	-	-	-	I	W	-	-	-	-	-	-	-	-	-	-	G	I	L	-	-	-	G	F	W	-	-	-	-	M
C.MW.03.0682_E4.KC894077	M	R	V	T	G	I	Q	R	N	Y	P	Q	-	W	W	-	-	-	-	-	-	-	-	I	W	-	-	-	-	-	-	-	-	-	-	G	I	L	-	-	-	G	F	W	-	-	-	-	M
C.MW.03.089_G2.KC894073	M	R	V	R	G	M	L	R	N	C	Q	Q	-	W	W	-	-	-	-	-	-	-	-	I	W	-	-	-	-	-	-	-	-	-	-	G	I	L	-	-	-	G	F	W	-	-	-	-	M
C.MW.03.CHV0011179_0114_H10.FJ444184	M	R	V	M	G	I	L	R	N	C	Q	H	-	W	W	-	-	-	-	-	-	-	-	I	W	-	-	-	-	-	-	-	-	-	-	G	I	L	-	-	-	G	F	W	-	-	-	-	M
C.MW.03.CHV0011202_0334_H1.FJ444207	M	R	V	R	G	I	L	R	N	W	Q	Q	-	W	W	-	-	-	-	-	-	-	-	I	W	-	-	-	-	-	-	-	-	-	-	G	S	L	-	-	-	G	F	W	-	-	-	-	M
C.MW.03.CHV0011247_0478_H2.FJ444251	M	R	V	R	G	I	L	R	N	C	Q	Q	-	W	W	-	-	-	-	-	-	-	-	I	W	-	-	-	-	-	-	-	-	-	-	G	I	L	-	-	-	G	F	W	-	-	-	-	M
C.MW.03.CHV0011273_0595_G9FRAMESHIFT.FJ444277	M	R	A	R	G	I	M	R	N	W	Q	Q	-	W	W	-	-	-	-	-	-	-	-	I	R	-	-	-	-	-	-	-	-	-	-	G	V	L	-	-	-	G	L	W	-	-	-	-	M
C.MW.04.0985_H7.KC894078	M	R	V	M	G	I	L	R	N	C	Q	Q	-	W	W	-	-	-	-	-	-	-	-	I	W	-	-	-	-	-	-	-	-	-	-	G	I	L	-	-	-	G	L	W	-	-	-	-	M
C.MW.04.1086_B2.KC894079	M	R	V	R	G	I	W	K	N	W	P	Q	-	W	L	-	-	-	-	-	-	-	-	I	W	-	-	-	-	-	-	-	-	-	-	S	I	L	-	-	-	G	F	W	-	-	-	-	-
C.MW.04.1172_H1.KC894080	M	R	V	M	G	T	Q	R	N	W	Q	Q	-	W	W	-	-	-	-	-	-	-	-	I	W	-	-	-	-	-	-	-	-	-	-	G	I	L	-	-	-	G	L	W	-	-	-	-	M
C.MW.04.1176_A3.KC894081	M	R	A	K	G	I	L	R	N	Y	Q	Q	-	W	W	-	-	-	-	-	-	-	-	I	W	-	-	-	-	-	-	-	-	-	-	G	I	L	-	-	-	G	F	W	-	-	-	-	M
C.MW.04.1394_C9.KC894082	M	R	V	R	G	I	P	R	N	W	Q	Q	-	W	W	-	-	-	-	-	-	-	-	I	W	-	-	-	-	-	-	-	-	-	-	G	I	L	-	-	-	G	F	W	-	-	-	-	M
C.MW.04.CHV0011472_1196_D7.FJ444476	M	R	V	R	G	I	L	R	N	C	Q	Q	-	W	W	-	-	-	-	-	-	-	-	I	W	-	-	-	-	-	-	-	-	-	-	G	I	L	-	-	-	G	F	W	-	-	-	-	M
C.MW.04.CHV0011496_1335_H3.FJ444500	M	K	V	M	G	T	Q	R	S	C	Q	R	-	W	W	-	-	-	-	-	-	-	-	I	W	-	-	-	-	-	-	-	-	-	-	G	I	L	-	-	-	G	F	W	-	-	-	-	M
C.MW.04.CHV0011518_1373_G4.FJ444522	M	R	V	R	G	I	L	R	N	W	Q	Q	-	W	W	-	-	-	-	-	-	-	-	I	W	-	-	-	-	-	-	-	-	-	-	G	I	L	-	-	-	G	F	Y	-	-	-	-	-
C.MW.05.2010_F5.KC894083	M	R	V	M	G	I	L	R	N	Y	Q	Q	-	W	W	-	-	-	-	-	-	-	-	I	W	-	-	-	-	-	-	-	-	-	-	G	I	L	-	-	-	G	F	W	-	-	-	-	M
C.MW.05.2060_G9.KC894085	M	R	V	M	G	I	L	R	N	C	Q	H	-	W	W	-	-	-	-	-	-	-	-	I	W	-	-	-	-	-	-	-	-	-	-	G	I	L	-	-	-	G	F	W	-	-	-	-	M
C.MW.05.2103_E8.KC894086	M	R	V	M	G	T	Q	R	N	Y	Q	Q	-	W	W	-	-	-	-	-	-	-	-	I	W	-	-	-	-	-	-	-	-	-	-	G	I	L	-	-	-	G	F	W	-	-	-	-	M
C.MW.05.3003_2_D3.KC894087	M	R	V	K	G	I	Q	K	N	C	P	Q	-	W	W	-	-	-	-	-	-	-	-	I	W	-	-	-	-	-	-	-	-	-	-	G	I	L	-	-	-	G	F	W	-	-	-	-	M
C.MW.05.3004_2_B8.KC894088	M	R	V	M	G	I	W	K	N	C	Q	Q	-	W	W	-	-	-	-	-	-	-	-	I	W	-	-	-	-	-	-	-	-	-	-	S	I	L	-	-	-	G	L	W	-	-	-	-	M
C.MW.05.3011_2_F4.KC894089	M	R	V	R	G	T	Q	K	N	Y	Q	Q	-	W	W	-	-	-	-	-	-	-	-	I	W	-	-	-	-	-	-	-	-	-	-	G	I	L	-	-	-	G	F	W	-	-	-	-	M
C.MW.05.3012_2_C9.KC894090	M	R	V	K	G	I	L	R	I	W	Q	R	-	W	W	-	-	-	-	-	-	-	-	I	W	-	-	-	-	-	-	-	-	-	-	G	I	L	-	-	-	G	F	W	-	-	-	-	M
C.MW.05.3022_2_A2.KC894091	M	R	V	R	G	I	L	R	S	C	Q	Q	-	W	W	-	-	-	-	-	-	-	-	I	W	-	-	-	-	-	-	-	-	-	-	G	I	L	-	-	-	G	F	W	-	-	-	-	M
C.MW.05.3025_2_C3.KC894092	M	R	V	R	G	I	R	R	N	Y	P	Q	-	W	W	-	-	-	-	-	-	-	-	I	W	-	-	-	-	-	-	-	-	-	-	G	I	L	-	-	-	G	F	W	-	-	-	-	I
C.MW.05.3026_2_H9.KC894093	M	R	V	R	G	I	Q	R	N	W	Q	P	-	W	W	-	-	-	-	-	-	-	-	I	W	-	-	-	-	-	-	-	-	-	-	S	I	L	-	-	-	G	F	W	-	-	-	-	M
C.MW.05.3027_2_F11.KC894094	M	R	V	R	G	I	L	R	N	W	Q	R	-	W	W	-	-	-	-	-	-	-	-	T	W	-	-	-	-	-	-	-	-	-	-	G	S	L	-	-	-	G	F	L	-	-	-	-	M
C.MW.05.3029_2_E2.KC894095	M	R	V	R	G	I	L	R	N	W	Q	Q	-	W	W	-	-	-	-	-	-	-	-	I	W	-	-	-	-	-	-	-	-	-	-	G	I	L	-	-	-	G	F	W	-	-	-	-	M
C.MW.05.3034_2_D8.KC862818	M	R	V	R	G	I	W	R	T	Y	Q	Q	-	W	W	-	-	-	-	-	-	-	-	M	W	-	-	-	-	-	-	-	-	-	-	S	I	L	-	-	-	G	L	C	-	-	-	-	M
C.MW.05.3036_2_C12.KC894097	M	R	V	R	G	I	Q	R	N	C	Q	R	-	W	W	-	-	-	-	-	-	-	-	I	W	-	-	-	-	-	-	-	-	-	-	G	I	L	-	-	-	G	F	W	-	-	-	-	M
C.MW.05.3037_6.KC894098	M	R	V	R	G	I	Q	R	N	W	P	Q	-	W	W	-	-	-	-	-	-	-	-	I	W	-	-	-	-	-	-	-	-	-	-	G	I	L	-	-	-	G	F	W	-	-	-	-	M
C.MW.05.3039_10.KC862876	M	R	V	M	G	I	M	R	N	W	P	Q	-	W	W	-	-	-	-	-	-	-	-	I	W	-	-	-	-	-	-	-	-	-	-	G	M	L	-	-	-	G	F	W	-	-	-	-	-
C.MW.05.3040_2_C8.KC894100	M	R	V	R	G	I	Q	R	N	Y	Q	Q	-	W	W	-	-	-	-	-	-	-	-	I	W	-	-	-	-	-	-	-	-	-	-	G	I	L	-	-	-	G	F	W	-	-	-	-	M
C.MW.05.3041_21.KC862923	M	R	V	M	E	K	Q	R	N	C	Q	Q	-	W	W	-	-	-	-	-	-	-	-	I	W	-	-	-	-	-	-	-	-	-	-	G	I	L	-	-	-	G	F	W	-	-	-	-	M
C.MW.05.3042_2_C9.KC894101	M	R	V	R	G	I	L	R	N	W	Q	Q	-	W	W	-	-	-	-	-	-	-	-	I	W	-	-	-	-	-	-	-	-	-	-	S	I	L	-	-	-	G	L	W	-	-	-	-	M
C.MW.05.3044_1.KC862949	M	R	V	R	G	I	L	R	N	Y	Q	L	-	W	W	-	-	-	-	-	-	-	-	I	W	-	-	-	-	-	-	-	-	-	-	G	I	L	-	-	-	G	F	W	-	-	-	-	M
C.MW.05.3048_2_E3.KC894103	M	R	V	K	G	I	L	R	N	W	Q	H	-	W	W	-	-	-	-	-	-	-	-	I	W	-	-	-	-	-	-	-	-	-	-	G	I	L	-	-	-	G	F	W	-	-	-	-	M
C.MW.05.3049_1.KC863009	M	K	V	K	G	M	L	R	N	Y	Q	Q	-	W	W	-	-	-	-	-	-	-	-	I	W	-	-	-	-	-	-	-	-	-	-	G	I	L	-	-	-	G	F	W	-	-	-	-	M
C.MW.05.3050_2_C3.KC894385	M	R	V	R	G	I	L	R	N	W	Q	Q	-	W	G	-	-	-	-	-	-	-	-	I	W	-	-	-	-	-	-	-	-	-	-	G	I	L	-	-	-	G	F	W	-	-	-	-	M
C.MW.06.2052_G10.KC894084	M	R	V	M	G	T	L	R	N	Y	Q	Q	-	W	W	-	-	-	-	-	-	-	-	I	W	-	-	-	-	-	-	-	-	-	-	G	I	L	-	-	-	G	F	W	-	-	-	-	M
C.MW.07.702010141_CH141.w12.KC156212	M	R	V	M	G	I	Q	R	N	C	Q	Q	-	W	W	-	-	-	-	-	-	-	-	I	W	-	-	-	-	-	-	-	-	-	-	G	I	L	-	-	-	G	F	W	-	-	-	-	M
C.MW.07.703010054_2A2.KC894106	M	R	V	R	E	I	L	R	N	W	L	Q	-	W	W	-	-	-	-	-	-	-	-	I	W	-	-	-	-	-	-	-	-	-	-	G	V	L	-	-	-	G	F	W	-	-	-	-	L
C.MW.07.703010085_CH085.w4a.KC156211	M	R	V	M	G	I	L	R	N	C	Q	Q	-	W	W	-	-	-	-	-	-	-	-	I	W	-	-	-	-	-	-	-	-	-	-	G	T	L	-	-	-	G	F	W	-	-	-	-	L
C.MW.07.703010131_CH131_TF.KC156114	M	R	V	M	G	I	Q	R	N	C	Q	Q	-	W	W	-	-	-	-	-	-	-	-	I	W	-	-	-	-	-	-	-	-	-	-	G	I	L	-	-	-	G	F	W	-	-	-	-	-
C.MW.07.703010167_CH167.w8.KC156213	M	K	V	M	G	K	L	R	N	Y	Q	Q	-	W	W	-	-	-	-	-	-	-	-	I	W	-	-	-	-	-	-	-	-	-	-	S	I	L	-	-	-	G	F	W	-	-	-	-	-
C.MW.07.703010200_CH200_TFc.KC156119	M	R	V	K	E	I	S	R	N	C	P	H	-	W	W	-	-	-	-	-	-	-	-	I	W	-	-	-	-	-	-	-	-	-	-	G	I	L	-	-	-	G	F	W	-	-	-	-	M
C.MW.07.703010217_B6.KC894109	M	R	V	T	G	T	Q	R	N	Y	P	R	-	W	W	-	-	-	-	-	-	-	-	I	W	G	-	-	-	-	-	W	W	I	W	G	I	L	-	-	-	G	F	W	-	-	-	-	M
C.MW.07.703010228_CH228_TFa.KC156120	M	R	V	M	G	M	P	K	N	W	Q	Q	-	W	G	-	-	-	-	-	-	-	-	M	W	-	-	-	-	-	-	-	-	-	-	G	I	L	-	-	-	G	F	W	-	-	-	-	I
C.MW.07.CH0010.w24.e11.KC148599	M	R	V	R	G	T	L	R	N	Y	Q	Q	-	W	W	-	-	-	-	-	-	-	-	I	W	-	-	-	-	-	-	-	-	-	-	G	I	L	-	-	-	G	F	W	-	-	-	-	M
C.MW.07.CH0047.w2.e11.KC148663	M	R	V	K	G	I	Q	K	S	C	Q	H	-	W	W	-	-	-	-	-	-	-	-	I	W	-	-	-	-	-	-	-	-	-	-	G	I	L	-	-	-	G	L	W	-	-	-	-	M
C.MW.07.CH010073_w16_p1.HM204583	M	R	V	R	G	I	L	R	N	Y	Q	Q	-	W	W	-	-	-	-	-	-	-	-	I	W	-	-	-	-	-	-	-	-	-	-	G	I	L	-	-	-	G	F	W	-	-	-	-	M
C.MW.07.CH010102_e_p2.HM204588	M	R	V	M	G	I	Q	R	N	C	Q	R	-	W	W	-	-	-	-	-	-	-	-	I	W	-	-	-	-	-	-	-	-	-	-	G	I	L	-	-	-	G	F	W	-	-	-	-	M
C.MW.07.CH010141_w12_p1.HM204591	M	R	V	M	G	I	Q	R	N	C	P	Q	-	W	W	-	-	-	-	-	-	-	-	I	W	-	-	-	-	-	-	-	-	-	-	G	I	L	-	-	-	G	F	W	-	-	-	-	M
C.MW.08.0301_G12.HM070477	M	R	V	R	G	M	M	R	N	W	Q	Q	-	W	W	-	-	-	-	-	-	-	-	I	W	-	-	-	-	-	-	-	-	-	-	G	I	L	-	-	-	G	F	W	-	-	-	-	M
C.MW.08.0702bmL_H19.HM070526	M	R	V	R	G	I	L	R	N	W	K	L	-	W	W	-	-	-	-	-	-	-	-	I	W	-	-	-	-	-	-	-	-	-	-	G	I	L	-	-	-	G	F	W	-	-	-	-	I
C.MW.08.1209_B7.HM070539	M	T	V	M	G	I	Q	R	N	C	Q	R	-	W	W	-	-	-	-	-	-	-	-	I	W	-	-	-	-	-	-	-	-	-	-	G	V	L	-	-	-	G	F	W	-	-	-	-	M
C.MW.08.3009_B4.HQ595984	M	K	V	M	G	I	L	R	N	C	Q	R	-	W	W	-	-	-	-	-	-	-	-	I	W	-	-	-	-	-	-	-	-	-	-	G	I	L	-	-	-	G	L	W	-	-	-	-	M
C.MW.08.3305_D5.HM070584	M	R	V	R	G	I	Q	R	N	W	Q	H	-	W	R	-	-	-	-	-	-	-	-	I	W	-	-	-	-	-	-	-	-	-	-	G	I	L	-	-	-	G	F	W	-	-	-	-	M
C.MW.08.3404_A1.HQ596030	M	R	V	R	G	T	Q	R	N	W	Q	Q	-	L	W	-	-	-	-	-	-	-	-	I	W	-	-	-	-	-	-	-	-	-	-	G	I	L	-	-	-	G	F	W	-	-	-	-	M
C.MW.08.4403bmLwk4_fl11.KF527172	M	R	V	R	G	I	L	R	S	W	Q	P	-	W	G	-	-	-	-	-	-	-	-	I	W	-	-	-	-	-	-	-	-	-	-	G	I	L	-	-	-	G	F	W	-	-	-	-	M
C.MW.08.4419_301.KF527081	M	R	V	R	G	I	L	R	S	W	Q	P	-	W	G	-	-	-	-	-	-	-	-	I	W	-	-	-	-	-	-	-	-	-	-	G	I	L	-	-	-	G	F	W	-	-	-	-	M
C.MW.08.4707_G3.HM070807	M	R	V	M	G	I	L	R	N	Y	Q	Q	-	W	W	-	-	-	-	-	-	-	-	T	W	-	-	-	-	-	-	-	-	-	-	V	I	L	-	-	-	G	F	W	-	-	-	-	M
C.MW.08.5807_C2.HQ596147	M	K	A	M	G	T	Q	K	S	C	Q	Q	-	W	W	-	-	-	-	-	-	-	-	I	W	-	-	-	-	-	-	-	-	-	-	G	V	L	-	-	-	G	F	W	-	-	-	-	M
C.MW.08.702010118_C10.HQ615984	M	R	V	M	G	I	P	R	N	Y	Q	Q	-	W	W	-	-	-	-	-	-	-	-	M	W	-	-	-	-	-	-	-	-	-	-	G	S	L	-	-	-	G	F	W	-	-	-	-	M
C.MW.08.702010293_CH293.w8a.KC156216	T	R	V	M	G	M	L	K	S	Y	W	Q	-	W	W	-	-	-	-	-	-	-	-	I	W	-	-	-	-	-	-	-	-	-	-	G	I	L	-	-	-	G	F	W	-	-	-	-	M
C.MW.08.702010432_CH432.w4.KC156218	M	R	V	R	G	I	L	R	N	Y	Q	H	-	W	W	-	-	-	-	-	-	-	-	I	W	-	-	-	-	-	-	-	-	-	-	G	I	L	-	-	-	G	F	W	-	-	-	-	M
C.MW.08.702010440_CH440.w4.KC156219	M	R	V	R	G	I	L	R	N	C	Q	Q	-	W	W	-	-	-	-	-	-	-	-	T	W	-	-	-	-	-	-	-	-	-	-	G	I	L	-	-	-	G	F	W	-	-	-	-	M
C.MW.08.703010269_CH269.w24.KC156215	M	R	V	M	G	I	L	R	N	C	Q	R	-	W	W	-	-	-	-	-	-	-	-	I	W	-	-	-	-	-	-	-	-	-	-	G	I	L	-	-	-	G	F	W	-	-	-	-	M
C.MW.08.703010479_D7.HQ615962	M	R	V	R	G	I	P	R	N	W	Q	Q	-	W	W	-	-	-	-	-	-	-	-	I	W	-	-	-	-	-	-	-	-	-	-	S	I	L	-	-	-	G	F	W	-	-	-	-	M
C.MW.08.703010588_E7.HQ615963	M	R	V	T	G	I	Q	R	N	C	P	Q	-	W	W	-	-	-	-	-	-	-	-	I	W	-	-	-	-	-	-	-	-	-	-	G	M	L	-	-	-	G	F	W	-	-	-	-	M
C.MW.08.703010632_A1.HQ615964	M	R	V	R	G	I	S	R	S	W	Q	Q	-	W	W	-	-	-	-	-	-	-	-	I	W	-	-	-	-	-	-	-	-	-	-	G	I	L	-	-	-	G	F	W	-	-	-	-	-
C.MW.08.703010760_H9.HQ615982	M	R	V	R	G	M	L	R	N	Y	Q	Q	-	W	W	-	-	-	-	-	-	-	-	I	W	-	-	-	-	-	-	-	-	-	-	G	I	L	-	-	-	G	F	W	-	-	-	-	M
C.MW.08.CH010259_w16_p1.HM204597	M	R	V	R	G	M	Q	R	N	Y	Q	Q	-	W	W	-	-	-	-	-	-	-	-	I	W	-	-	-	-	-	-	-	-	-	-	G	I	L	-	-	-	G	F	W	-	-	-	-	M
C.MW.08.CH010432_w4_p1.HM204613	M	R	V	R	E	I	L	R	N	Y	Q	Q	-	W	W	-	-	-	-	-	-	-	-	I	W	-	-	-	-	-	-	-	-	-	-	G	I	L	-	-	-	G	F	W	-	-	-	-	M
C.MW.08.CH0275.w24.e1.KC149493	M	R	V	R	G	I	Q	R	N	W	Q	Q	-	W	W	-	-	-	-	-	-	-	-	I	W	-	-	-	-	-	-	-	-	-	-	G	I	L	-	-	-	G	F	W	-	-	-	-	M
C.MW.09.0404_C6.HQ595814	M	R	V	R	G	I	L	R	N	C	P	Q	-	W	W	-	-	-	-	-	-	-	-	T	W	-	-	-	-	-	-	-	-	-	-	G	I	L	-	-	-	G	F	W	-	-	-	-	M
C.MW.09.052_2899_I_A7.KC634164	M	T	V	M	G	T	L	R	N	Y	Q	Q	-	W	W	-	-	-	-	-	-	-	-	I	W	-	-	-	-	-	-	-	-	-	-	G	I	L	-	-	-	G	F	W	-	-	-	-	M
C.MW.09.3002_CSF_Visit_1_amplicon11.KC186976	M	R	V	M	G	I	Q	R	N	C	Q	Q	-	W	W	-	-	-	-	-	-	-	-	I	W	-	-	-	-	-	-	-	-	-	-	G	I	L	-	-	-	G	F	W	-	-	-	-	-
C.MW.09.3006_CSF_Visit_1_amplicon4.KC187352	M	R	A	M	G	I	L	R	N	C	Q	Q	-	W	W	-	-	-	-	-	-	-	-	I	W	-	-	-	-	-	-	-	-	-	-	G	I	L	-	-	-	G	F	W	-	-	-	-	M
C.MW.09.3009_Plasma_Visit_1_amplicon6.KC186690	M	R	V	M	G	I	L	R	N	C	Q	Q	-	W	W	-	-	-	-	-	-	-	-	I	W	-	-	-	-	-	-	-	-	-	-	A	S	L	-	-	-	G	F	W	-	-	-	-	M
C.MW.09.3017_CSF_Visit_1_amplicon11.KC187578	M	R	V	M	E	T	L	R	N	C	Q	H	-	W	W	-	-	-	-	-	-	-	-	I	W	-	-	-	-	-	-	-	-	-	-	G	I	L	-	-	-	G	F	W	-	-	-	-	M
C.MW.09.4001_CSF_Visit_1_amplicon30.KC187323	M	R	V	M	G	I	L	R	N	C	Q	R	-	W	W	-	-	-	-	-	-	-	-	I	W	-	-	-	-	-	-	-	-	-	-	G	I	L	-	-	-	G	F	W	-	-	-	-	M
C.MW.09.4002_CSF_Visit_1_amplicon9.KC186955	M	R	V	R	G	I	L	R	N	C	Q	Q	-	W	W	-	-	-	-	-	-	-	-	I	W	-	-	-	-	-	-	-	-	-	-	G	I	L	-	-	-	G	F	W	-	-	-	-	-
C.MW.09.4004_Plasma_Visit1_amplicon1.KC187164	M	R	V	R	G	M	L	R	N	C	Q	Q	-	W	W	-	-	-	-	-	-	-	-	I	W	-	-	-	-	-	-	-	-	-	-	G	I	L	-	-	-	G	F	W	-	-	-	-	-
C.MW.09.4007_Plasma_Visit1_amplicon16.KC187128	M	R	V	K	G	I	W	K	N	C	P	H	-	W	W	-	-	-	-	-	-	-	-	I	W	-	-	-	-	-	-	-	-	-	-	G	I	L	-	-	-	G	F	W	-	-	-	-	M
C.MW.09.4013_Plasma_Visit1_amplicon28.KC186723	M	R	V	R	G	I	L	R	N	Y	Q	Q	-	W	W	-	-	-	-	-	-	-	-	T	L	-	-	-	-	-	-	-	-	-	-	G	I	L	-	-	-	G	F	W	-	-	-	-	M
C.MW.09.4014_CSF_Visit1_amplicon15.KC186899	M	R	V	M	G	I	R	K	N	Y	P	R	-	W	W	-	-	-	-	-	-	-	-	I	W	-	-	-	-	-	-	-	-	-	-	G	I	L	-	-	-	G	F	W	-	-	-	-	-
C.MW.09.4015_CSF_Visit1_amplicon14.KC186242	M	R	V	M	G	I	L	R	N	C	Q	Q	-	W	W	-	-	-	-	-	-	-	-	I	W	-	-	-	-	-	-	-	-	-	-	G	I	L	-	-	-	G	F	W	-	-	-	-	M
C.MW.09.4016_Plasma_Visit1_amplicon23.KC187207	M	R	V	R	G	I	Q	R	N	W	P	Q	-	W	W	-	-	-	-	-	-	-	-	I	W	-	-	-	-	-	-	-	-	-	-	G	I	L	-	-	-	G	F	W	-	-	-	-	-
C.MW.09.4017_Plasma_Visit1_amplicon8.KC186306	M	R	V	R	E	I	L	R	N	C	Q	Q	-	W	W	-	-	-	-	-	-	-	-	I	W	-	-	-	-	-	-	-	-	-	-	V	I	L	-	-	-	G	F	W	-	-	-	-	M
C.MW.09.4026_CSF_Visit1_amplicon4.KC187437	M	R	V	R	G	M	L	R	N	W	Q	L	-	W	W	-	-	-	-	-	-	-	-	I	W	-	-	-	-	-	-	-	-	-	-	S	I	L	-	-	-	G	-	-	-	-	-	-	-
C.MW.09.4027_Plasma_Visit_1_amplicon5.KC186647	M	R	V	T	G	I	R	R	N	C	Q	Q	-	W	W	-	-	-	-	-	-	-	-	I	W	-	-	-	-	-	-	-	-	-	-	G	I	L	-	-	-	G	F	W	-	-	-	-	-
C.MW.09.4029_CSF_Visit1_amplicon1.KC186730	M	R	V	K	G	T	Q	R	S	W	Q	Q	-	W	W	-	-	-	-	-	-	-	-	I	W	-	-	-	-	-	-	-	-	-	-	S	I	L	-	-	-	G	L	W	-	-	-	-	-
C.MW.09.4030_CSF_Visit1_amplicon28.KC187550	M	R	V	R	G	I	Q	R	N	W	Q	Q	-	W	W	-	-	-	-	-	-	-	-	I	W	-	-	-	-	-	-	-	-	-	-	G	I	L	-	-	-	G	C	W	-	-	-	-	V
C.MW.09.4031_CSF_Visit1_amplicon14.KC187665	M	R	V	K	G	M	L	R	S	Y	Q	Q	-	W	W	-	-	-	-	-	-	-	-	I	W	-	-	-	-	-	-	-	-	-	-	G	I	L	-	-	-	G	F	W	-	-	-	-	M
C.MW.09.4032_CSF_Visit1_amplicon11.KC187376	M	R	V	T	G	T	R	R	N	C	Q	P	-	W	W	-	-	-	-	-	-	-	-	I	W	-	-	-	-	-	-	-	-	-	-	G	I	L	-	-	-	G	F	W	-	-	-	-	M
C.MW.09.4034_Plasma_Visit1_amplicon20.KC186377	M	K	V	R	E	K	L	R	N	W	Q	Q	-	W	W	-	-	-	-	-	-	-	-	I	W	-	-	-	-	-	-	-	-	-	-	G	I	L	-	-	-	G	F	W	-	-	-	-	M
C.MW.09.4036_Plasma_Visit1_amplicon22.KC187723	M	R	V	R	G	I	S	R	N	W	Q	Q	-	W	W	-	-	-	-	-	-	-	-	I	W	-	-	-	-	-	-	-	-	-	-	G	V	L	-	-	-	G	F	W	-	-	-	-	M
C.MW.09.4037_CSF_Visit1_amplicon10.KC186458	M	R	V	R	G	I	W	R	N	Y	L	W	-	W	W	-	-	-	-	-	-	-	-	I	W	-	-	-	-	-	-	-	-	-	-	G	I	L	-	-	-	G	F	W	-	-	-	-	M
C.MW.09.4039_Plasma_Visit1_amplicon12.KC187620	M	R	V	M	G	T	L	R	N	C	Q	H	-	W	W	-	-	-	-	-	-	-	-	I	W	-	-	-	-	-	-	-	-	-	-	G	I	L	-	-	-	G	F	W	-	-	-	-	-
C.MW.09.4041_CSF_Visit_1_amplicon1.KC186388	M	K	V	M	G	I	P	R	N	W	Q	Q	-	W	W	-	-	-	-	-	-	-	-	I	W	-	-	-	-	-	-	-	-	-	-	G	I	L	-	-	-	G	F	W	-	-	-	-	L
C.MW.09.4045_Plasma_Visit1_amplicon14.KC187049	M	R	V	R	G	I	R	K	N	C	Q	R	-	W	W	-	-	-	-	-	-	-	-	I	W	-	-	-	-	-	-	-	-	-	-	G	I	L	-	-	-	G	F	W	-	-	-	-	M
C.MW.09.4046_CSF_Visit1_amplicon2.KC187073	M	K	V	M	G	I	K	R	N	C	Q	Q	-	W	W	-	-	-	-	-	-	-	-	T	W	-	-	-	-	-	-	-	-	-	-	G	I	L	-	-	-	G	F	W	-	-	-	-	M
C.MW.09.4048_CSF_Visit1_amplicon4a.KC186320	M	R	V	R	G	I	L	R	N	W	Q	Q	-	W	W	-	-	-	-	-	-	-	-	I	W	-	-	-	-	-	-	-	-	-	-	S	I	L	-	-	-	G	-	-	-	-	-	-	-
C.MW.09.4049_Plasma_Visit1_amplicon16.KC187482	M	R	V	R	E	I	L	R	N	C	P	Q	-	W	W	-	-	-	-	-	-	-	-	I	W	-	-	-	-	-	-	-	-	-	-	G	I	L	-	-	-	G	F	W	-	-	-	-	M
C.MW.09.4050_CSF_Visit1_amplicon7a.KC186143	M	R	V	M	G	I	L	R	N	C	Q	H	-	W	W	-	-	-	-	-	-	-	-	I	W	-	-	-	-	-	-	-	-	-	-	G	I	L	-	-	-	G	F	W	-	-	-	-	M
C.MW.09.703010256_CH256.w96.KC156214	M	R	V	R	G	I	Q	R	N	Y	Q	Q	-	W	W	-	-	-	-	-	-	-	-	I	W	-	-	-	-	-	-	-	-	-	-	S	I	L	-	-	-	A	F	W	-	-	-	-	M
C.MW.10.052_1168_I_A2.KC634109	M	R	V	R	G	M	L	R	N	Y	Q	P	-	W	W	-	-	-	-	-	-	-	-	I	W	-	-	-	-	-	-	-	-	-	-	G	V	L	-	-	-	G	F	W	-	-	-	-	M
C.MW.10.052_1168_I_B11.KC634112	M	R	V	R	G	M	L	K	N	Y	Q	Q	-	W	W	-	-	-	-	-	-	-	-	I	W	-	-	-	-	-	-	-	-	-	-	G	V	L	-	-	-	G	F	W	-	-	-	-	M
C.MW.10.3032_CSF_Visit_1_amplicon1.KC187500	M	R	V	R	G	I	L	R	S	C	Q	Q	-	W	W	-	-	-	-	-	-	-	-	I	W	-	-	-	-	-	-	-	-	-	-	S	I	L	-	-	-	G	F	W	-	-	-	-	M
C.MW.10.3036_CSF_Visit_1_amplicon19.KC187630	M	R	V	R	G	I	L	R	N	Y	R	Q	-	W	W	-	-	-	-	-	-	-	-	I	W	-	-	-	-	-	-	-	-	-	-	G	I	L	-	-	-	G	F	W	-	-	-	-	-
C.MW.10.3037_CSF_Visit_1_amplicon10.KC186203	M	R	V	M	G	I	L	R	S	C	Q	Q	-	W	W	-	-	-	-	-	-	-	-	I	W	-	-	-	-	-	-	-	-	-	-	G	I	L	-	-	-	G	F	W	-	-	-	-	-
C.MW.10.3040_CSF_Visit_1_amplicon1.KC187280	M	R	V	R	G	I	Q	R	N	W	Q	Q	-	W	W	-	-	-	-	-	-	-	-	I	W	-	-	-	-	-	-	-	-	-	-	S	I	L	-	-	-	G	-	-	-	-	-	-	-
C.MW.10.4055_CSF_Visit1_amplicon17.KC187249	M	R	V	R	G	I	Q	R	N	C	Q	R	-	W	W	-	-	-	-	-	-	-	-	I	W	-	-	-	-	-	-	-	-	-	-	G	I	L	-	-	-	G	F	W	-	-	-	-	M
C.MW.10.4056_Plasma_Visit1_amplicon12.KC186594	M	R	A	R	G	I	Q	K	I	Y	Q	H	-	W	W	-	-	-	-	-	-	-	-	I	W	-	-	-	-	-	-	-	-	-	-	S	I	L	-	-	-	G	L	W	-	-	-	-	-
C.MW.10.4058_CSF_Visit1_amplicon15.KC186169	M	R	V	M	G	T	Q	K	N	C	Q	Q	-	W	W	-	-	-	-	-	-	-	-	I	W	-	-	-	-	-	-	-	-	-	-	G	I	L	-	-	-	G	F	W	-	-	-	-	M
C.MW.10.4059_CSF_Visit1_amplicon15.KC186502	M	R	V	M	G	T	W	K	N	C	Q	P	-	W	W	-	-	-	-	-	-	-	-	I	W	-	-	-	-	-	-	-	-	-	-	G	I	L	-	-	-	G	F	W	-	-	-	-	M
C.MW.10.4061_Plasma_Visit1_amplicon21.KC186446	M	R	V	M	G	I	Q	R	N	C	Q	P	-	W	W	-	-	-	-	-	-	-	-	I	W	-	-	-	-	-	-	-	-	-	-	G	I	L	-	-	-	G	F	W	-	-	-	-	M
C.MW.10.703010505_w136_B1.KC247403	M	R	V	R	G	I	Q	R	S	Y	P	Q	-	W	W	-	-	-	-	-	-	-	-	I	W	-	-	-	-	-	-	-	-	-	-	S	M	L	-	-	-	G	F	W	-	-	-	-	M
C.MW.93.93MW_965.AY713413	M	R	V	M	G	I	R	K	N	W	Q	Q	-	L	W	-	-	-	-	-	-	-	-	I	W	-	-	-	-	-	-	-	-	-	-	G	I	L	-	-	-	G	F	G	-	-	-	-	M
C.MW.96.C007_1E12_2B.HM638662	M	R	V	R	G	I	L	R	N	Y	P	Q	-	W	W	-	-	-	-	-	-	-	-	I	W	-	-	-	-	-	-	-	-	-	-	G	I	L	-	-	-	G	F	W	-	-	-	-	M
C.MW.96.C009_B8_3B.HM638713	M	R	V	R	G	I	L	R	N	Y	Q	H	-	W	W	-	-	-	-	-	-	-	-	T	W	-	-	-	-	-	-	-	-	-	-	G	I	L	-	-	-	G	F	W	-	-	-	-	M
C.MW.96.C011_B9_3B.HM638770	M	R	V	R	G	M	L	R	N	Y	Q	Q	-	W	W	-	-	-	-	-	-	-	-	I	W	-	-	-	-	-	-	-	-	-	-	G	I	L	-	-	-	G	F	W	-	-	-	-	M
C.MW.96.C012_F12_3S.HM638803	M	R	V	M	G	I	L	R	N	Y	Q	Q	-	W	W	-	-	-	-	-	-	-	-	I	W	-	-	-	-	-	-	-	-	-	-	G	I	L	-	-	-	G	F	W	-	-	-	-	M
C.MW.96.C018_E8_3S.HM638848	M	R	V	R	G	I	Q	R	N	Y	Q	Q	-	W	W	-	-	-	-	-	-	-	-	I	W	-	-	-	-	-	-	-	-	-	-	G	I	L	-	-	-	G	F	W	-	-	-	-	M
C.MW.96.C019_E1_3S.HM638911	M	R	V	M	G	I	R	R	N	C	Q	R	-	W	W	-	-	-	-	-	-	-	-	I	W	-	-	-	-	-	-	-	-	-	-	G	I	L	-	-	-	G	F	W	-	-	-	-	M
C.MW.96.C030_F8.KC894126	M	R	V	M	G	I	R	K	N	W	Q	Q	-	W	W	-	-	-	-	-	-	-	-	I	W	-	-	-	-	-	-	-	-	-	-	G	I	L	-	-	-	G	F	W	-	-	-	-	M
C.MW.96.C034_B2.KC894127	M	R	V	R	G	I	L	R	N	W	Q	Q	-	W	W	-	-	-	-	-	-	-	-	I	W	-	-	-	-	-	-	-	-	-	-	G	I	L	-	-	-	G	F	W	-	-	-	-	M
C.MW.96.C047_E10_2S.HM638986	M	R	V	M	G	T	L	R	N	Y	Q	Q	-	W	W	-	-	-	-	-	-	-	-	I	W	-	-	-	-	-	-	-	-	-	-	G	I	L	-	-	-	G	F	W	-	-	-	-	M
C.MW.96.C047_H7_3B.KC894128	M	R	V	M	G	T	L	R	N	Y	Q	Q	-	W	W	-	-	-	-	-	-	-	-	I	W	-	-	-	-	-	-	-	-	-	-	G	I	L	-	-	-	G	F	W	-	-	-	-	M
C.MW.96.C059_2B3.KC863127	M	R	V	M	G	I	P	R	N	C	Q	R	-	W	W	-	-	-	-	-	-	-	-	M	W	-	-	-	-	-	-	-	-	-	-	G	I	L	-	-	-	G	F	W	-	-	-	-	M
C.MW.96.C061_D6.KC894129	M	R	V	T	E	T	K	K	N	C	Q	Q	-	W	W	-	-	-	-	-	-	-	-	I	W	-	-	-	-	-	-	-	-	-	-	G	I	L	-	-	-	G	F	W	-	-	-	-	M
C.MW.96.C070_D9_2S.HM639015	M	R	V	R	G	T	L	R	N	Y	Q	Q	-	W	W	-	-	-	-	-	-	-	-	I	W	-	-	-	-	-	-	-	-	-	-	G	I	L	-	-	-	G	F	W	-	-	-	-	M
C.MW.96.C083C8_3B.HM639114	M	R	V	M	G	I	Q	K	N	C	Q	Q	-	W	W	-	-	-	-	-	-	-	-	I	W	-	-	-	-	-	-	-	-	-	-	G	I	L	-	-	-	G	F	W	-	-	-	-	M
C.MW.96.C083_B7_3B.KC894130	M	R	V	M	G	I	Q	K	N	C	Q	Q	-	W	W	-	-	-	-	-	-	-	-	I	W	-	-	-	-	-	-	-	-	-	-	G	V	L	-	-	-	G	F	W	-	-	-	-	M
C.MW.96.C109_1G10_B.HM639141	M	R	V	K	G	I	R	K	N	W	Q	Q	-	W	W	-	-	-	-	-	-	-	-	I	W	-	-	-	-	-	-	-	-	-	-	G	I	L	-	-	-	G	F	W	-	-	-	-	M
C.MW.96.C111_G3_3S.HM639196	M	R	V	M	G	I	P	R	N	W	K	Q	-	W	W	-	-	-	-	-	-	-	-	I	W	-	-	-	-	-	-	-	-	-	-	G	V	L	-	-	-	G	F	C	-	-	-	-	-
C.MW.96.C111_H2.KC894132	M	R	V	R	G	I	P	R	N	W	K	Q	-	W	W	-	-	-	-	-	-	-	-	I	W	-	-	-	-	-	-	-	-	-	-	G	V	L	-	-	-	G	-	-	-	-	-	-	-
C.MW.96.C113_E6_2S.HM639260	M	R	V	T	G	I	P	R	S	W	Q	Q	-	W	W	-	-	-	-	-	-	-	-	I	W	-	-	-	-	-	-	-	-	-	-	G	I	L	-	-	-	G	F	W	-	-	-	-	M
C.MW.96.C120_3D3.KC863183	M	R	V	R	G	I	L	R	N	C	Q	Q	-	W	W	-	-	-	-	-	-	-	-	I	W	-	-	-	-	-	-	-	-	-	-	G	I	L	-	-	-	G	F	W	-	-	-	-	M
C.MW.x.BF1266_431a.HM215360	M	R	V	T	G	I	R	K	N	C	Q	Q	-	G	W	-	-	-	-	-	-	-	-	I	W	-	-	-	-	-	-	-	-	-	-	G	I	L	-	-	-	G	F	W	-	-	-	-	M
C.MW.x.BF1677F2_613a.HM215361	M	R	V	R	G	I	L	R	N	W	Q	Q	-	W	W	-	-	-	-	-	-	-	-	M	W	-	-	-	-	-	-	-	-	-	-	S	I	L	-	-	-	G	F	W	-	-	-	-	L
C.MW.x.BF942_218d.HM215362	M	R	V	R	G	I	L	R	N	Y	Q	Q	-	W	W	-	-	-	-	-	-	-	-	I	W	-	-	-	-	-	-	-	-	-	-	G	I	L	-	-	-	G	F	W	-	-	-	-	-
C.NP.11.11NP003.KJ158421	M	R	V	R	G	I	R	R	N	Y	P	Q	-	W	W	-	-	-	-	-	-	-	-	I	W	-	-	-	-	-	-	-	-	-	-	G	A	L	-	-	-	G	F	G	-	-	-	-	M
C.NP.11.11NP008.KJ158424	M	R	V	R	G	I	L	R	N	W	Q	R	-	W	W	-	-	-	-	-	-	-	-	I	W	-	-	-	-	-	-	-	-	-	-	G	I	L	-	-	-	G	F	W	-	-	-	-	M
C.NP.11.11NP015.KJ541837	M	R	V	R	G	I	L	R	N	Y	P	R	-	W	W	-	-	-	-	-	-	-	-	I	W	-	-	-	-	-	-	-	-	-	-	G	I	L	-	-	-	G	F	W	-	-	-	-	M
C.NP.11.11NP028.KJ158428	M	R	V	R	G	I	W	R	N	Y	P	Q	-	W	W	-	-	-	-	-	-	-	-	I	W	-	-	-	-	-	-	-	-	-	-	S	I	L	-	-	-	V	C	W	-	-	-	-	V
C.NP.11.11NP068.KJ158433	M	R	V	R	G	I	L	R	N	Y	Q	Q	-	W	W	-	-	-	-	-	-	-	-	I	W	-	-	-	-	-	-	-	-	-	-	G	I	L	-	-	-	G	F	W	-	-	-	-	M
C.NP.11.11NP071.KJ541839	M	R	V	R	G	K	R	K	E	F	Q	Q	-	G	W	-	-	-	-	-	-	-	-	R	W	-	-	-	-	-	-	-	-	-	-	G	A	L	-	-	-	G	F	W	-	-	-	-	M
C.NP.11.11NP074.KJ541840	M	R	V	R	E	T	Q	R	N	C	P	H	-	W	W	-	-	-	-	-	-	-	-	I	W	-	-	-	-	-	-	-	-	-	-	A	I	L	-	-	-	V	F	G	-	-	-	-	L
C.NP.11.11NP075.KJ541841	M	R	V	R	G	I	L	R	N	Y	Q	Q	-	W	W	-	-	-	-	-	-	-	-	I	W	-	-	-	-	-	-	-	-	-	-	G	V	L	-	-	-	G	F	W	-	-	-	-	M
C.NP.11.11NP082.KJ541844	M	R	V	R	E	M	L	R	S	C	Q	Q	-	W	W	-	-	-	-	-	-	-	-	T	W	-	-	-	-	-	-	-	-	-	-	G	I	L	-	-	-	G	F	W	-	-	-	-	M
C.NP.11.11NP093.KJ158439	M	R	V	R	G	T	G	R	N	Y	Q	Q	-	W	L	-	-	-	-	-	-	-	-	I	W	-	-	-	-	-	-	-	-	-	-	S	I	L	-	-	-	G	L	G	-	-	-	-	L
C.NP.11.11NP095.KJ541846	M	R	V	R	G	I	L	R	N	Y	Q	Q	-	W	W	-	-	-	-	-	-	-	-	I	W	-	-	-	-	-	-	-	-	-	-	G	S	L	-	-	-	G	F	L	-	-	-	-	M
C.NP.11.11NP104.KJ541848	M	R	V	R	G	I	L	R	N	Y	Q	H	-	W	G	-	-	-	-	-	-	-	-	I	W	-	-	-	-	-	-	-	-	-	-	G	I	L	-	-	-	G	F	W	-	-	-	-	M
C.NP.11.11NP107.KJ541849	M	R	V	R	G	T	L	R	N	Y	Q	Q	-	W	W	-	-	-	-	-	-	-	-	I	W	-	-	-	-	-	-	-	-	-	-	G	V	L	-	-	-	G	F	W	-	-	-	-	M
C.TH.x.PWJ_0513_39.HM215433	M	R	V	R	G	I	V	R	S	Y	Q	Q	-	W	W	-	-	-	-	-	-	-	-	I	W	-	-	-	-	-	-	-	-	-	-	N	I	L	-	-	-	G	F	L	-	-	-	-	I
C.TZ.00.142_F3_B1.HQ659585	M	R	A	R	G	I	L	R	N	C	Q	Q	-	W	W	-	-	-	-	-	-	-	-	I	W	-	-	-	-	-	-	-	-	-	-	G	I	L	-	-	-	G	F	W	-	-	-	-	M
C.TZ.00.234_F1_1.HQ697934	M	R	V	R	G	I	L	R	N	Y	Q	P	-	W	W	-	-	-	-	-	-	-	-	I	W	-	-	-	-	-	-	-	-	-	-	G	I	L	-	-	-	G	F	W	-	-	-	-	M
C.TZ.00.390_F1_B7.HQ697983	M	R	V	M	G	I	L	R	I	W	Q	Q	-	W	W	-	-	-	-	-	-	-	-	I	W	-	-	-	-	-	-	-	-	-	-	G	I	L	-	-	-	G	F	W	-	-	-	-	M
C.TZ.00.410_F2_7.HQ698009	M	R	V	M	G	I	M	R	N	C	Q	Q	-	W	W	-	-	-	-	-	-	-	-	I	W	-	-	-	-	-	-	-	-	-	-	G	I	L	-	-	-	G	F	W	-	-	-	-	M
C.TZ.01.A125.AY253304	M	R	V	K	G	I	L	R	N	W	Q	H	-	R	W	-	-	-	-	-	-	-	-	I	W	I	-	-	-	-	-	-	-	-	W	I	I	L	-	-	-	G	F	W	-	-	-	-	M
C.TZ.01.A207.AY253307	M	R	V	M	G	I	K	K	N	W	Q	Q	-	W	R	-	-	-	-	-	-	-	-	M	W	-	-	-	-	-	-	-	-	-	-	G	I	L	-	-	-	G	F	W	-	-	-	-	M
C.TZ.01.A246.AY253308	M	R	V	M	G	I	L	R	N	C	Q	Q	-	W	W	-	-	-	-	-	-	-	-	T	W	-	-	-	-	-	-	-	-	-	-	S	I	L	-	-	-	G	F	W	-	-	-	-	M
C.TZ.01.A260.AY253310	M	R	V	M	E	I	L	R	N	C	Q	Q	-	W	W	-	-	-	-	-	-	-	-	I	W	-	-	-	-	-	-	-	-	-	-	G	I	L	-	-	-	G	F	W	-	-	-	-	M
C.TZ.01.A301.AY253312	M	R	V	K	G	I	L	R	N	W	Q	L	-	W	W	-	-	-	-	-	-	-	-	T	W	-	-	-	-	-	-	-	-	-	-	G	I	L	-	-	-	G	L	W	-	-	-	-	M
C.TZ.01.A388.AY253317	M	R	V	R	G	I	L	R	N	W	Q	Q	-	W	W	-	-	-	-	-	-	-	-	M	W	-	-	-	-	-	-	-	-	-	-	S	I	L	-	-	-	G	F	W	-	-	-	-	M
C.TZ.01.BD16_10.AY253320	M	R	V	M	G	I	R	R	N	C	Q	R	-	W	W	-	-	-	-	-	-	-	-	I	W	-	-	-	-	-	-	-	-	-	-	G	V	L	-	-	-	G	F	W	-	-	-	-	M
C.TZ.01.BD22_11.AY253321	M	R	V	M	G	T	R	K	N	C	Q	Q	-	W	W	-	-	-	-	-	-	-	-	I	W	-	-	-	-	-	-	-	-	-	-	G	I	L	-	-	-	G	F	W	-	-	-	-	M
C.TZ.01.BD39_8.AY253313	M	R	A	R	G	I	W	R	N	Y	Q	H	-	W	W	-	-	-	-	-	-	-	-	T	W	-	-	-	-	-	-	-	-	-	-	S	I	L	-	-	-	V	F	W	-	-	-	-	M
C.TZ.01.BD9_11.AY253322	M	R	V	R	G	R	S	R	N	W	Q	Q	-	W	W	-	-	-	-	-	-	-	-	M	W	-	-	-	-	-	-	-	-	-	-	G	S	L	-	-	-	G	F	W	-	-	-	-	M
C.TZ.02.CO3056.AY734550	M	R	V	T	G	I	P	R	N	W	P	Q	-	W	W	-	-	-	-	-	-	-	-	I	W	-	-	-	-	-	-	-	-	-	-	G	I	L	-	-	-	G	F	W	-	-	-	-	M
C.TZ.02.CO328.AY734551	M	R	V	M	G	I	S	R	N	Y	Q	Q	-	W	W	-	-	-	-	-	-	-	-	I	W	-	-	-	-	-	-	-	-	-	-	G	I	L	-	-	-	G	F	W	-	-	-	-	M
C.TZ.02.CO3305.AY734558	M	R	V	M	G	I	L	R	N	C	P	L	-	W	W	-	-	-	-	-	-	-	-	I	W	-	-	-	-	-	-	-	-	-	-	G	I	L	-	-	-	G	F	W	-	-	-	-	M
C.TZ.02.CO6721.AY734560	M	R	V	M	G	M	L	R	N	C	Q	L	-	W	W	-	-	-	-	-	-	-	-	I	W	-	-	-	-	-	-	-	-	-	-	G	S	L	-	-	-	G	F	L	-	-	-	-	M
C.TZ.03.0077_v1_c16.HM215254	M	R	V	M	G	S	M	R	N	C	Q	R	-	W	W	-	-	-	-	-	-	-	-	I	W	-	-	-	-	-	-	-	-	-	-	G	I	L	-	-	-	G	F	W	-	-	-	-	M
C.TZ.03.3301_v1_c24.HM215294	M	R	V	K	G	I	Q	R	N	S	Q	H	-	L	L	-	-	-	-	-	-	-	-	K	W	-	-	-	-	-	-	-	-	-	-	G	M	I	-	-	-	I	L	G	-	-	-	-	M
C.TZ.03.3873_v1_c24.HM215311	M	R	V	K	G	I	L	R	N	W	Q	Q	-	R	W	-	-	-	-	-	-	-	-	I	W	-	-	-	-	-	-	-	-	-	-	G	I	L	-	-	-	G	F	W	-	-	-	-	M
C.TZ.03.6471_v1_c16.HM215328	M	R	A	K	G	I	L	R	N	C	Q	Q	-	W	W	-	-	-	-	-	-	-	-	I	W	-	-	-	-	-	-	-	-	-	-	G	I	L	-	-	-	G	F	W	-	-	-	-	M
C.TZ.03.6838_v1_c35.HM215341	M	R	V	R	G	R	L	R	N	W	Q	Q	-	W	W	-	-	-	-	-	-	-	-	I	W	-	-	-	-	-	-	-	-	-	-	S	I	L	-	-	-	G	F	W	-	-	-	-	-
C.TZ.03.6980_v0_c31.HM215344	M	R	V	R	G	I	L	R	N	W	Q	Q	-	W	W	-	-	-	-	-	-	-	-	I	W	-	-	-	-	-	-	-	-	-	-	G	I	L	-	-	-	G	F	W	-	-	-	-	M
C.TZ.04.0041_v3_c18.HM215253	M	R	V	R	G	I	L	R	N	W	Q	L	-	W	W	-	-	-	-	-	-	-	-	T	W	-	-	-	-	-	-	-	-	-	-	G	I	L	-	-	-	G	F	W	-	-	-	-	M
C.TZ.04.0921_v2_c14.HM215262	M	R	V	R	G	I	L	R	N	Y	P	Q	-	W	W	-	-	-	-	-	-	-	-	I	W	-	-	-	-	-	-	-	-	-	-	G	I	L	-	-	-	G	F	W	-	-	-	-	-
C.TZ.04.0984_v2_c2.HM215263	M	R	V	M	G	I	L	R	N	C	P	Q	-	W	W	-	-	-	-	-	-	-	-	I	W	-	-	-	-	-	-	-	-	-	-	G	I	L	-	-	-	G	F	W	-	-	-	-	M
C.TZ.04.3063_v4_c04.HM215287	M	R	V	R	G	I	L	R	N	Y	Q	Q	-	W	W	-	-	-	-	-	-	-	-	I	W	-	-	-	-	-	-	-	-	-	-	G	I	L	-	-	-	G	F	W	-	-	-	-	M
C.TZ.04.3728_v2_c6.HM215307	M	R	V	R	G	M	L	R	N	Y	Q	Q	-	W	W	-	-	-	-	-	-	-	-	I	W	-	-	-	-	-	-	-	-	-	-	G	I	L	-	-	-	G	F	W	-	-	-	-	-
C.TZ.04.377_v4_c09.HM215308	M	R	V	R	G	M	L	R	N	C	P	Q	-	W	W	-	-	-	-	-	-	-	-	I	W	-	-	-	-	-	-	-	-	-	-	G	I	L	-	-	-	G	F	W	-	-	-	-	-
C.TZ.04.6273_v3_c47.HM215325	M	R	V	M	G	I	Q	R	N	C	Q	Q	-	W	W	-	-	-	-	-	-	-	-	I	W	-	-	-	-	-	-	-	-	-	-	G	I	L	-	-	-	G	F	W	-	-	-	-	M
C.TZ.04.6631_v3_c10.HM215335	M	R	V	R	G	V	L	R	N	Y	Q	Q	-	W	W	-	-	-	-	-	-	-	-	I	W	-	-	-	-	-	-	-	-	-	-	S	S	L	-	-	-	G	F	W	-	-	-	-	-
C.TZ.04.6644_v2_c33.HM215336	M	R	V	R	G	I	S	R	N	W	Q	Q	-	W	W	-	-	-	-	-	-	-	-	I	W	-	-	-	-	-	-	-	-	-	-	G	I	L	-	-	-	G	F	W	-	-	-	-	-
C.TZ.04.98_v3_c5.HM215355	M	R	M	K	G	M	R	R	N	C	Q	P	-	W	W	-	-	-	-	-	-	-	-	I	W	-	-	-	-	-	-	-	-	-	-	G	I	L	-	-	-	G	F	W	-	-	-	-	M
C.TZ.05.3168_v4_c10.HM215289	M	R	V	M	G	I	Q	R	N	C	Q	R	-	W	W	-	-	-	-	-	-	-	-	I	W	-	-	-	-	-	-	-	-	-	-	G	I	L	-	-	-	G	F	W	-	-	-	-	M
C.TZ.05.3426_v5_c17.HM215300	M	R	V	M	G	I	L	R	S	C	Q	R	-	W	W	-	-	-	-	-	-	-	-	I	W	-	-	-	-	-	-	-	-	-	-	G	I	L	-	-	-	G	F	W	-	-	-	-	T
C.TZ.05.3637_v5_c3.HM215305	M	R	V	R	G	I	L	R	N	Y	Q	Q	-	W	W	-	-	-	-	-	-	-	-	I	W	-	-	-	-	-	-	-	-	-	-	G	I	L	-	-	-	G	F	W	-	-	-	-	M
C.TZ.05.6040_v4_c15.HM215320	M	R	V	M	G	T	L	R	N	Y	Q	Q	-	W	W	-	-	-	-	-	-	-	-	I	W	-	-	-	-	-	-	-	-	-	-	G	I	L	-	-	-	G	F	W	-	-	-	-	M
C.TZ.05.6322_v4_c1.HM215326	M	K	V	R	G	M	L	R	S	W	Q	Q	-	W	W	-	-	-	-	-	-	-	-	I	W	-	-	-	-	-	-	-	-	-	-	G	I	L	-	-	-	G	F	W	-	-	-	-	L
C.TZ.05.933_v4_c4.HM215352	M	R	V	R	G	R	S	R	N	C	Q	Q	-	W	W	-	-	-	-	-	-	-	-	I	W	-	-	-	-	-	-	-	-	-	-	G	S	L	-	-	-	G	F	W	-	-	-	-	M
C.TZ.06.6022_v7_c24.HM215319	M	R	V	T	G	T	Q	R	N	W	Q	Q	-	W	W	-	-	-	-	-	-	-	-	I	W	-	-	-	-	-	-	-	-	-	-	S	I	L	-	-	-	G	L	W	-	-	-	-	I
C.TZ.06.6146_v7_c23.HM215324	M	R	V	R	G	M	L	R	S	W	Q	Q	-	W	W	-	-	-	-	-	-	-	-	I	W	-	-	-	-	-	-	-	-	-	-	G	I	L	-	-	-	G	F	W	-	-	-	-	-
C.TZ.08.707010457_CH457.w8.KC156220	M	K	V	M	E	I	L	R	K	W	K	H	-	W	W	-	-	-	-	-	-	-	-	I	W	-	-	-	-	-	-	-	-	-	-	G	I	L	-	-	-	G	F	W	-	-	-	-	M
C.TZ.08.707010562_G9.HQ615976	M	R	V	K	G	T	Q	R	N	Y	P	Q	-	W	W	-	-	-	-	-	-	-	-	I	W	-	-	-	-	-	-	-	-	-	-	G	I	L	-	-	-	G	F	W	-	-	-	-	M
[truncated: 2,233 more rows]
[truncated: 1,237 more columns]
